# Supplementary material for: Evidence of transfer of antimicrobial resistance genes from the porcine pathogen Streptococcus suis to human clinical isolates of Streptococcus agalactiae in a major pig-producing region of Spain
Source: One Health. 2026 Mar 28;22:101396. doi: 10.1016/j.onehlt.2026.101396 (PMC13089153; doi:10.1016/j.onehlt.2026.101396)
Supplement: Supplementary Table S1 — Strains and clinical isolates used in this study. Abbreviations: ST: Sequence type, ERY: Erythromycin, CLIN: Clindamycin, TET: Tetracycline, NT: Non-typable, AMP: Ampicillin [file mmc3.xlsx]

## Sheet: Legend
Table S1. Strains and clinical isolates used in this study.
LEGEND
NT	Non-Typable
ST	Sequence Type
ERY	Erythromycin
CLIN	Clindamycin
TET	Tetracycline
PEN	Penicillin
AMR	Antimicrobial resistance
*	Gene in direction 3'-5'
**	Broken gene
R	Resistant isolate
REFERENCES
1.Uruén, C., et al., Genomic and phenotypic analysis of invasive Streptococcus suis isolated in Spain reveals genetic diversification and associated virulence traits. Veterinary Research, 2024. 55(1): p. 11.
2. Clifton-Hadley, F.A., Studies of Streptococcus suis type 2 infection in pigs. Veterinary research communications, 1984. 8(3): p. 217-227.

## Sheet: Table S1
Isolate	Specie	Host	Isolation year	Serotype	ST	Geographical region	Relevant characteristic	tet(O) PCR	erm(B) PCR	AMR genes	GeneBank Accession	Reference
Ss_02	S. suis	Swine	2019	14	1	Aragón	ERYR, CLINR, TETR	Positive	Positive	tet(O), erm(B)	NZ_JAWWZM010000000	[1]
Ss_03	S. suis	Swine	2019	9	1649	Aragón	ERYR, CLINR, TETR	Positive	Positive	tet(O), erm(B), vga(F)		[1]
Ss_04	S. suis	Swine	2019	9	123	Aragón	ERYR, CLINR, TETR, PENR	Positive	Positive	tet(O), erm(B)		[1]
Ss_08	S. suis	Swine	2019	7	24	Catalonia	ERYR, CLINR, TETR	Positive	Positive	tet(O), erm(B), aadE, sat4, aph(3')-IIIa	NZ_CP139882	[1]
Ss_09	S. suis	Swine	2020	4	94	Catalonia	ERYR, CLINR, TETR, PENR	Positive	Positive	tet(O), erm(B)		[1]
Ss_10	S. suis	Swine	2018	1	3	Catalonia	ERYR, CLINR, TETR	Positive	Positive	tet(O), erm(B)		[1]
Ss_11	S. suis	Swine	2018	8	198	Catalonia	ERYR, CLINR, TETR	Positive	Positive	tet(O), erm(B)		[1]
Ss_13	S. suis	Swine	2019	1/2	3	Catalonia	ERYR, CLINR, TETR	Positive	Positive	tet(O), erm(B)		[1]
Ss_15	S. suis	Swine	2019	9	1650	Castilla y Leon	ERYR, CLINR, TETR, PENR	Positive	Positive	tet(O), erm(B)		[1]
Ss_16	S. suis	Swine	2019	4	1621	Castilla y Leon	ERYR, CLINR, TETR	Positive	Positive	tet(O), erm(B)		[1]
Ss_17	S. suis	Swine	2019	3	1651	Castilla La-Mancha	ERYR, CLINR, TETR	Positive	Positive	tet(O), erm(B)		[1]
Ss_18	S. suis	Swine	2018	9	1652	Castilla La-Mancha	ERYR, CLINR, TETR	Positive	Positive	tet(O), erm(B)		[1]
Ss_20	S. suis	Swine	2019	7	29	Extremadura	ERYR, CLINR, TETR	Positive	Positive	tet(O), erm(B)	NZ_JAXKWQ010000000	[1]
Ss_25	S. suis	Swine	2019	1	1552	Valencia	ERYR, CLINR, TETR	Positive	Positive	tet(O), erm(B)		[1]
Ss_26	S. suis	Swine	2019	1	1	Murcia	ERYR, CLINR, TETR	Positive	Positive	tet(O), erm(B)		[1]
Ss_27	S. suis	Swine	2019	1	1	Castilla La-Mancha	ERYR, CLINR, TETR	Positive	Positive	tet(O), aadE, erm(B)	Submited	[1]
Ss_28	S. suis	Swine	2015	1	1552	Castilla y Leon	ERYR, CLINR, TETR	Positive	Positive	tet(O), erm(B)		[1]
Ss_31	S. suis	Swine	2018	1	1	Catalonia	ERYR, TETR	Positive	Positive	tet(O), erm(B), aadE, aph(3')-IIIa	Submited	[1]
Ss_34	S. suis	Swine	2018	4	94	Catalonia	ERYR, CLINR, TETR	Positive	Positive	tet(O), erm(B), sat4, aph(3')-IIIa		[1]
Ss_35	S. suis	Swine	2018	7	1623	Catalonia	ERYR, CLINR, TETR	Positive	Positive	tet(O), erm(B)		[1]
Ss_37	S. suis	Swine	2019	1	1	Murcia	ERYR, CLINR, TETR	Positive	Positive	tet(O), erm(B)		[1]
Ss_38	S. suis	Swine	2019	2	1	Castilla La-Mancha	ERYR, CLINR, TETR	Positive	Positive	tet(O), erm(B)		[1]
Ss_44	S. suis	Swine	2018	2	1	Castilla y Leon	ERYR, CLINR, TETR	Positive	Positive	tet(O), erm(B)		[1]
Ss_45	S. suis	Swine	2018	2	3	Catalonia	ERYR, CLINR, TETR, PENR	Positive	Positive	erm(B)*, tet(O), erm(B)	NZ_CP139879	[1]
Ss_45r	S. suis	Swine	2018	2	3	Catalonia	Derivative of Ss_45 obtained by spontanous generation of resistance to rifampicine	Positive	Positive	erm(B)*, tet(O), erm(B)		This study
Ss_45r_Tf25	S. suis	Swine	2018	2	3	Catalonia	Derivative of Ss_45r obtained by transformation with cat gene instead of tet(O) using genome of P1/7ICE115ΔtetO	Non-tested	Non-tested	cat, erm(B)		This study
Ss_45r_Tf29	S. suis	Swine	2018	2	3	Catalonia	Derivative of Ss_45r obtained by transformation with cat gene instead of tet(O) using genome of P1/7ICE115ΔtetO	Non-tested	Non-tested	cat, erm(B)		This study
Ss_45r_Tf33	S. suis	Swine	2018	2	3	Catalonia	Derivative of Ss_45r obtained by transformation with cat gene instead of tet(O) using genome of P1/7ICE115ΔtetO	Non-tested	Non-tested	erm(B)*, cat, erm(B)		This study
Ss_46	S. suis	Swine	2019	4	17	Murcia	ERYR, CLINR, TETR	Positive	Positive	tet(O), erm(B)	NZ_CP139878	[1]
Ss_49	S. suis	Swine	2019	1	1	Murcia	ERYR, CLINR, TETR	Positive	Positive	tet(O), erm(B), aadE, sat4, aph(3')-IIIa, spw, optrA, tet(M)		[1]
Ss_50	S. suis	Swine	2018	9	123	Galicia	ERYR, CLINR, TETR, PENR	Positive	Positive	tet(O), erm(B)	Submited	[1]
Ss_52	S. suis	Swine	2017	NT	1627	Catalonia	ERYR, CLINR, TETR	Positive	Positive	tet(O), erm(B)	NZ_JAXKWN010000000	[1]
Ss_53	S. suis	Swine	2018	NT	1628	Catalonia	ERYR, CLINR, TETR	Positive	Positive	tet(O), erm(B)	NZ_JAXKWM010000000	[1]
Ss_54	S. suis	Swine	2019	1	3	Catalonia	ERYR, CLINR, TETR	Positive	Positive	tet(O), erm(B)		[1]
Ss_60	S. suis	Swine	2019	9	1622	Catalonia	ERYR, CLINR, TETR, PENR	Positive	Positive	tet(O), erm(B)		[1]
Ss_61	S. suis	Swine	2018	9	123	Catalonia	ERYR, CLINR, TETR, PENR	Positive	Positive	tet(O), erm(B), aph(3')-IIIa, optrA	Submited	[1]
Ss_62	S. suis	Swine	2018	7	29	Catalonia	ERYR, CLINR, TETR	Positive	Positive	tet(O), erm(B)		[1]
Ss_64	S. suis	Swine	2018	1	1	Murcia	ERYR, CLINR, TETR	Positive	Positive	tet(O), erm(B)	Submited	[1]
Ss_66	S. suis	Swine	2018	1/2	1	Castilla La-Mancha	ERYR, CLINR, TETR	Positive	Positive	tet(O), erm(B)		[1]
Ss_69	S. suis	Swine	2018	7	29	Catalonia	ERYR, CLINR, TETR	Positive	Positive	erm(B), tet(O)	NZ_JAWWZL000000000	[1]
Ss_70	S. suis	Swine	2017	NT	1653	Aragón	ERYR, CLINR, TETR, PENR	Positive	Positive	tet(O), aadE*, erm(B), spw, lin(B), lsa(E)	NZ_JAWWZK010000000	[1]
Ss_72	S. suis	Swine	2019	2	1	Madrid	ERYR, CLINR, TETR	Positive	Positive	tet(O), erm(B)	NZ_JAXKWL000000000	[1]
Ss_73	S. suis	Swine	2019	1	141	Castilla La-Mancha	ERYR, CLINR, TETR	Positive	Positive	tet(O), erm(B)		[1]
Ss_77	S. suis	Swine	2020	9	123	Cantabria	ERYR, CLINR, TETR, PENR	Positive	Positive	tet(O), erm(B)		[1]
Ss_79	S. suis	Swine	2019	1	1	Murcia	ERYR, CLINR, TETR	Positive	Positive	tet(O), erm(B)		[1]
Ss_81	S. suis	Swine	2017	1/2	1	Catalonia	ERYR, CLINR, TETR	Positive	Positive	tet(O), erm(B)	Submited	[1]
Ss_82	S. suis	Swine	2019	2	3	Catalonia	ERYR, CLINR, TETR	Positive	Positive	tet(O), erm(B)		[1]
Ss_84	S. suis	Swine	2019	9	123	Catalonia	ERYR, CLINR, TETR, PENR	Positive	Positive	tet(O), erm(B)	NZ_JAXKWK010000000	[1]
Ss_85	S. suis	Swine	2019	9	123	Aragón	ERYR, CLINR, TETR, PENR	Positive	Positive	tet(O), erm(B), vga(F)		[1]
Ss_86	S. suis	Swine	2019	9	123	Aragón	ERYR, CLINR, TETR, PENR	Positive	Positive	tet(O), erm(B), vga(F)		[1]
Ss_87	S. suis	Swine	2019	9	123	Aragón	ERYR, CLINR, TETR, PENR	Positive	Positive	tet(O), erm(B), vga(F)		[1]
Ss_88	S. suis	Swine	2019	7	29	Aragón	ERYR, CLINR, TETR	Positive	Positive	tet(O), erm(B)		[1]
Ss_92	S. suis	Swine	2019	7	29	Aragón	ERYR, CLINR, TETR	Positive	Positive	tet(O), erm(B)	NZ_JAWWZI010000000	[1]
Ss_93	S. suis	Swine	2020	7	29	Aragón	ERYR, CLINR, TETR	Positive	Positive	tet(O), erm(B)	NZ_JAWWZH010000000	[1]
Ss_97	S. suis	Swine	2020	7	29	Aragón	ERYR, CLINR, TETR	Positive	Positive	tet(O), erm(B)		[1]
Ss_99	S. suis	Swine	2019	1	1631	Aragón	ERYR, CLINR, TETR	Positive	Positive	tet(O), erm(B), aadE, aph(3')-IIIa		[1]
Ss_100	S. suis	Swine	2019	9	123	Aragón	ERYR, CLINR, TETR, PENR	Positive	Positive	tet(O), erm(B)	NZ_JAWWZG010000000	[1]
Ss_101	S. suis	Swine	2018	9	1632	Aragón	ERYR, CLINR, TETR, PENR	Positive	Positive	tet(O), erm(B)		[1]
Ss_102	S. suis	Swine	2018	NT	1633	Castilla y Leon	ERYR, CLINR, TETR, PENR	Positive	Positive	tet(O), erm(B), aadE, fexA, vga(F)		[1]
Ss_104	S. suis	Swine	2020	NT	1634	Castilla y Leon	ERYR, CLINR, TETR, PENR	Positive	Positive	tet(O), erm(B), vga(F)		[1]
Ss_105	S. suis	Swine	2020	1/2	1	Castilla y Leon	ERYR, CLINR, TETR	Positive	Positive	tet(O), erm(B)*	Submited	[1]
Ss_106	S. suis	Swine	2018	9	123	Castilla y Leon	ERYR, CLINR, TETR, PENR	Positive	Positive	tet(O), erm(B)	NZ_JAXKWJ010000000	[1]
Ss_109	S. suis	Swine	2018	9	16	Castilla y Leon	ERYR, CLINR, TETR	Positive	Positive	tet(O), erm(B)	NZ_CP139876	[1]
Ss_110	S. suis	Swine	2019	9	123	Andalucia	ERYR, CLINR, TETR, PENR	Positive	Positive	tet(O), erm(B)	Submited	[1]
Ss_114	S. suis	Swine	2019	NT	1635	Andalucia	ERYR, CLINR, TETR	Positive	Positive	tet(O), erm(B), aadE, vga(F)		[1]
Ss_115	S. suis	Swine	2020	NT	1636	Galicia	ERYR, CLINR, TETR	Positive	Positive	tet(O), erm(B)	NZ_JAXKWH010000000	[1]
Ss_117	S. suis	Swine	2020	9	123	Andalucia	ERYR, CLINR, TETR	Positive	Positive	tet(O), erm(B), aadE		[1]
Ss_121	S. suis	Swine	2019	1	1	Aragón	ERYR, CLINR, TETR	Positive	Positive	erm(B), tet(O)	NZ_JAWWZF010000000	[1]
Ss_123	S. suis	Swine	2019	2	3	Aragón	ERYR, CLINR, TETR	Positive	Positive	tet(O), erm(B), aadE		[1]
Ss_124	S. suis	Swine	2019	3	1637	Aragón	ERYR, CLINR, TETR	Positive	Positive	tet(O), erm(B), aadE, sat4, aph(3')-IIIa	NZ_JAXKWG010000000	[1]
Ss_124r	S. suis	Swine	2019	3	1642	Aragón	Derivative of Ss_124 obtained by spontanous generation of resistance to rifampicine	Non-tested	Non-tested	tet(O), erm(B), aadE, sat4, aph(3')-IIIa		This study
Ss_124r_Tf5	S. suis	Swine	2019	3	1642	Aragón	Derivative of Ss_124r obtained by transformation with cat gene instead of tet(O) using genome of P1/7ICE115ΔtetO	Non-tested	Non-tested	cat, erm(B), aadE, sat4, aph(3')-IIIa		This study
Ss_124r_Tf8	S. suis	Swine	2019	3	1642	Aragón	Derivative of Ss_124r obtained by transformation with cat gene instead of tet(O) using genome of P1/7ICE115ΔtetO	Non-tested	Non-tested	cat, erm(B), aadE, sat4, aph(3')-IIIa		This study
Ss_124r_Tf10	S. suis	Swine	2019	3	1637	Aragón	Derivative of Ss_124r obtained by transformation with cat gene instead of tet(O) using genome of P1/7ICE115ΔtetO	Non-tested	Non-tested	cat, erm(B), aadE, sat4, aph(3')-IIIa		This study
Ss_125	S. suis	Swine	2019	7	29	Aragón	ERYR, CLINR, TETR	Positive	Positive	tet(O), erm(B), aadE, aph(3')-IIIa, spw		[1]
Ss_126	S. suis	Swine	2019	NT	1638	Aragón	ERYR, CLINR, TETR, PENR	Positive	Positive	tet(O), erm(B), aadE, sat4, aph(3')-IIIa, vga(F)		[1]
Ss_127	S. suis	Swine	2019	9	123	Aragón	ERYR, CLINR, TETR, PENR	Positive	Positive	tet(O), erm(B)		[1]
Ss_128	S. suis	Swine	2019	2	3	Aragón	ERYR, CLINR, TETR	Positive	Positive	tet(O), erm(B), aadE		[1]
Ss_129	S. suis	Swine	2019	5	1639	Aragón	ERYR, CLINR, TETR, PENR	Positive	Positive	tet(O), erm(B), aadE, spw, tet(O/W/32/O), vga(F)		[1]
Ss_131	S. suis	Swine	2019	7	1640	Aragón	ERYR, CLINR, TETR	Positive	Positive	tet(O), erm(B), aadE		[1]
Ss_132	S. suis	Swine	2019	9	1641	Aragón	ERYR, CLINR, TETR	Positive	Positive	tet(O), erm(B), aadE		[1]
Ss_133	S. suis	Swine	2018	1	1642	Catalonia	ERYR, CLINR, TETR	Positive	Positive	tet(O), erm(B), aadE, spw, lin(B), lse(E)		[1]
Ss_134	S. suis	Swine	2019	14	1642	Catalonia	ERYR, CLINR, TETR	Positive	Positive	tet(O), aadE, erm(B)	NZ_CP139875	[1]
Ss_138	S. suis	Swine	2019	7	1644	Catalonia	ERYR, CLINR, TETR	Positive	Positive	tet(O), erm(B), aadE, sat4, aph(3')-IIIa		[1]
Ss_140	S. suis	Swine	2019	1	1552	Castilla y Leon	ERYR, CLINR, TETR	Positive	Positive	tet(O), erm(B)		[1]
Ss_141	S. suis	Swine	2019	2	1	Castilla y Leon	ERYR, CLINR, TETR	Positive	Positive	tet(O), erm(B), aadE		[1]
Ss_146	S. suis	Swine	2019	9	123	Castilla y Leon	ERYR, CLINR, TETR, PENR	Positive	Positive	tet(O), erm(B)	Submited	[1]
Ss_154	S. suis	Swine	2019	9	123	Aragón	ERYR, CLINR, TETR, PENR	Positive	Positive	tet(O), erm(B)		[1]
Ss_155	S. suis	Swine	2019	9	123	Aragón	ERYR, CLINR, TETR, PENR	Positive	Positive	tet(O), erm(B)		[1]
Ss_156	S. suis	Swine	2019	9	123	Aragón	ERYR, CLINR, TETR, PENR	Positive	Positive	tet(O), erm(B)	NZ_JAWWZE010000000	[1]
Ss_157	S. suis	Swine	2019	9	123	Aragón	ERYR, CLINR, TETR, PENR	Positive	Positive	tet(O), erm(B), vga(F)		[1]
Ss_159	S. suis	Swine	2018	9	123	Aragón	ERYR, CLINR, TETR, PENR	Positive	Positive	tet(O), erm(B)		[1]
Ss_160	S. suis	Swine	2019	9	123	Aragón	ERYR, CLINR, TETR, PENR	Positive	Positive	tet(O), erm(B), erm(T), vga(F)	Submited	[1]
Ss_163	S. suis	Swine	2019	9	123	Aragón	ERYR, CLINR, TETR, PENR	Positive	Positive	tet(O), erm(B)		[1]
Ss_165	S. suis	Swine	2019	2	1	Aragón	ERYR, CLINR, TETR	Positive	Positive	erm(B), tet(O)	Submited	[1]
Ss_166	S. suis	Swine	2020	NT	2275	Aragón	ERYR, CLINR, TETR, PENR	Positive	Positive	tet(O), erm(B), vga(F)	NZ_JAWWZD010000000	[1]
Ss_167	S. suis	Swine	2019	NT	24	Aragón	ERYR, CLINR, TETR	Positive	Positive	tet(O), erm(B), aph(3')-IIIa, sat4, aadE, spw, lin(B), lsa(E)	NZ_JAWWZC010000000	[1]
Ss_170	S. suis	Swine	2019	9	123	Aragón	ERYR, CLINR, TETR	Positive	Positive	tet(O), erm(B), sat4, aadE		[1]
Ss_171	S. suis	Swine	2020	7	1825	Aragón	ERYR, CLINR, TETR	Positive	Positive	tet(O), erm(B), sat4, aadE		[1]
P1/7	S. suis	Swine	1984	2	1	United Kingdom	Reference strain	Non-tested	Non-tested	-		[2]
P1/7∆gfp+	S. suis	Swine	1984	2	1	United Kingdom	Derivative of P1/7 obtained by transformation with gfp gene inserted with spectinomycin resistance cassette	Non-tested	Non-tested	spt cassette		Saralegui et al., manuscript under revision
P1/7ICE115	S. suis	Swine	1984	2	1	United Kingdom	Derivative of P1/7∆gfp+ obtained by conjugation with Ss_115 as donor	Non-tested	Non-tested	spt cassette, tet(O), erm(B)		This study
P1/7ICE115ΔtetO	S. suis	Swine	1984	2	1	United Kingdom	Derivative of P1/7ICE115ΔtetO obtained by transformation with cat gene instead of tet(O)	Non-tested	Non-tested	spt cassette, cam, erm(B)		This study
Sa_12	S. agalactiae	Human	2021			Aragón	ERYR, CLINR	Negative	Negative			This study
Sa_26	S. agalactiae	Human	2021		498	Aragón	ERYR, CLINR, TETR	Positive	Positive	tet(O), erm(B), tet(M)	NZ_JAWWZB010000000	This study
Sa_35	S. agalactiae	Human	2021			Aragón	ERYR, CLINR, TETR	Negative	Negative			This study
Sa_37	S. agalactiae	Human	2021		498	Aragón	ERYR, CLINR	Positive	Positive	tet(O), erm(B), tet(M)	NZ_JAWWZA010000000	This study
Sa_44	S. agalactiae	Human	2022		498	Aragón	ERYR, CLINR	Positive	Positive	tet(O), erm(B), tet(M)	NZ_JAWWYZ010000000	This study
Sa_46	S. agalactiae	Human	2022			Aragón	ERYR, CLINR	Negative	Negative			This study
Sa_48	S. agalactiae	Human	2022		28	Aragón	ERYR, CLINR	Positive	Positive	tet(O), erm(B)	NZ_JAWWYY010000000	This study
Sa_49	S. agalactiae	Human	2022			Aragón	ERYR, CLINR	Negative	Negative			This study
Sa_56	S. agalactiae	Human	2022		17	Aragón	ERYR, CLINR	Positive	Positive	tet(O), aadE, sat4**, aph(3')-IIIa, erm(B), aadE, mef(A), mrs(D)	NZ_JAWWYX010000000	This study
Sa_57	S. agalactiae	Human	2022			Aragón	CLINR	Negative	Negative			This study
Sa_58	S. agalactiae	Human	2022			Aragón	ERYR, CLINR	Negative	Negative			This study
Sa_61	S. agalactiae	Human	2022		22	Aragón	ERYR, CLINR	Negative	Positive	tet(M), erm(B)		This study
Sa_66	S. agalactiae	Human	2022			Aragón	ERYR, CLINR	Negative	Negative			This study
Sa_67	S. agalactiae	Human	2022		1	Aragón	ERYR, CLINR	Negative	Positive	tet(M), erm(B)		This study
Sa_74	S. agalactiae	Human	2022			Aragón	ERYR, CLINR	Negative	Negative			This study
Sa_75	S. agalactiae	Human	2022		196	Aragón	ERYR, CLINR	Positive	Positive	tet(O), erm(B)	NZ_JAWWYW010000000	This study
Sa_77	S. agalactiae	Human	2022			Aragón	ERYR, CLINR	Negative	Positive	erm(B)		This study
Sa_78	S. agalactiae	Human	2022			Aragón	ERYR, CLINR	Negative	Negative			This study
Sa_79	S. agalactiae	Human	2022		529	Aragón	ERYR, CLINR	Positive	Positive	tet(O), lsa(C), erm(B), aph(3')-IIIa, sat4**, aadE	Submited	This study
Sa_80	S. agalactiae	Human	2022			Aragón	ERYR, CLINR	Positive	Negative	tet(O)		This study
Sa_81	S. agalactiae	Human	2022			Aragón	ERYR, CLINR	Negative	Negative			This study
Sa_82	S. agalactiae	Human	2022		17	Aragón	ERYR, CLINR	Positive	Positive	tet(O), aadE, sat4**, aph(3')-IIIa, erm(B), aadE	NZ_JAWWYV010000000	This study
Sa_83	S. agalactiae	Human	2022		529	Aragón	ERYR, CLINR	Positive	Positive	tet(O), erm(B), aph(3')-IIIa	NZ_JAWWYU010000000	This study
Sa_85	S. agalactiae	Human	2022		17	Aragón	ERYR, CLINR	Positive	Positive	tet(O), aadE, sat4**, aph(3')-IIIa, erm(B), aadE, mef(A), mrs(D)	NZ_JAWWYT010000000	This study
Sa_86	S. agalactiae	Human	2022		28	Aragón	ERYR, CLINR	Positive	Positive	tet(O), erm(B), tet(M)	Submited	This study
SagS1	S. agalactiae	Human	2022			Aragón	Sensitive to ERY and TET strain	Non-tested	Non-tested			This study
SagS1R1	S. agalactiae	Human	2022			Aragón	Derivative of SagS1 obtained by spontanous generation of resistance to rifampicine	Non-tested	Non-tested			This study
Sa_87	S. agalactiae	Human	2021			Aragón	sensitive to all tested atb	Non-tested	Non-tested			This study
Sa_88	S. agalactiae	Human	2021			Aragón	sensitive to all tested atb	Non-tested	Non-tested			This study
Sa_89	S. agalactiae	Human	2021			Aragón	ERYR, CLINR	Non-tested	Non-tested			This study
Sa_90	S. agalactiae	Human	2021			Aragón	ERYR, CLINR	Non-tested	Non-tested			This study
Sa_91	S. agalactiae	Human	2021			Aragón	sensitive to all tested atb	Non-tested	Non-tested			This study
Sa_92	S. agalactiae	Human	2021			Aragón	ERYR	Non-tested	Non-tested			This study
Sa_93	S. agalactiae	Human	2021			Aragón	sensitive to all tested atb	Non-tested	Non-tested			This study
Sa_94	S. agalactiae	Human	2021			Aragón	sensitive to all tested atb	Non-tested	Non-tested			This study
Sa_95	S. agalactiae	Human	2021			Aragón	sensitive to all tested atb	Non-tested	Non-tested			This study
Sa_96	S. agalactiae	Human	2021			Aragón	ERYR, TETR	Non-tested	Non-tested			This study
Sa_97	S. agalactiae	Human	2021			Aragón	ERYR, CLINR	Non-tested	Non-tested			This study
Sa_98	S. agalactiae	Human	2021			Aragón	sensitive to all tested atb	Non-tested	Non-tested			This study
Sa_99	S. agalactiae	Human	2021			Aragón	ERYR, CLINR	Non-tested	Non-tested			This study
Sa_100	S. agalactiae	Human	2021			Aragón	sensitive to all tested atb	Non-tested	Non-tested			This study
Sa_101	S. agalactiae	Human	2021			Aragón	sensitive to all tested atb	Non-tested	Non-tested			This study
Sa_102	S. agalactiae	Human	2021			Aragón	ERYR, CLINR	Non-tested	Non-tested			This study
Sa_103	S. agalactiae	Human	2021			Aragón	sensitive to all tested atb	Non-tested	Non-tested			This study
Sa_104	S. agalactiae	Human	2021			Aragón	ERYR	Non-tested	Non-tested			This study
Sa_105	S. agalactiae	Human	2021			Aragón	sensitive to all tested atb	Non-tested	Non-tested			This study
Sa_106	S. agalactiae	Human	2021			Aragón	sensitive to all tested atb	Non-tested	Non-tested			This study
Sa_107	S. agalactiae	Human	2021			Aragón	sensitive to all tested atb	Non-tested	Non-tested			This study
Sa_108	S. agalactiae	Human	2021			Aragón	sensitive to all tested atb	Non-tested	Non-tested			This study
Sa_109	S. agalactiae	Human	2021			Aragón	sensitive to all tested atb	Non-tested	Non-tested			This study
Sa_110	S. agalactiae	Human	2021			Aragón	ERYR, CLINR, TETR	Non-tested	Non-tested			This study
Sa_111	S. agalactiae	Human	2021			Aragón	sensitive to all tested atb	Non-tested	Non-tested			This study
Sa_112	S. agalactiae	Human	2021			Aragón	ERYR, CLINR	Non-tested	Non-tested			This study
Sa_113	S. agalactiae	Human	2021			Aragón	sensitive to all tested atb	Non-tested	Non-tested			This study
Sa_114	S. agalactiae	Human	2021			Aragón	TETR	Non-tested	Non-tested			This study
Sa_115	S. agalactiae	Human	2021			Aragón	ERYR, CLINR	Non-tested	Non-tested			This study
Sa_116	S. agalactiae	Human	2021			Aragón	sensitive to all tested atb	Non-tested	Non-tested			This study
Sa_117	S. agalactiae	Human	2021			Aragón	sensitive to all tested atb	Non-tested	Non-tested			This study
Sa_118	S. agalactiae	Human	2021			Aragón	sensitive to all tested atb	Non-tested	Non-tested			This study
Sa_119	S. agalactiae	Human	2021			Aragón	sensitive to all tested atb	Non-tested	Non-tested			This study
Sa_120	S. agalactiae	Human	2021			Aragón	sensitive to all tested atb	Non-tested	Non-tested			This study
Sa_121	S. agalactiae	Human	2021			Aragón	ERYR, CLINR	Non-tested	Non-tested			This study
Sa_122	S. agalactiae	Human	2021			Aragón	sensitive to all tested atb	Non-tested	Non-tested			This study
Sa_123	S. agalactiae	Human	2021			Aragón	sensitive to all tested atb	Non-tested	Non-tested			This study
Sa_124	S. agalactiae	Human	2021			Aragón	sensitive to all tested atb	Non-tested	Non-tested			This study
Sa_125	S. agalactiae	Human	2021			Aragón	sensitive to all tested atb	Non-tested	Non-tested			This study
Sa_126	S. agalactiae	Human	2021			Aragón	sensitive to all tested atb	Non-tested	Non-tested			This study
Sa_127	S. agalactiae	Human	2021			Aragón	sensitive to all tested atb	Non-tested	Non-tested			This study
Sa_128	S. agalactiae	Human	2021			Aragón	TETR	Non-tested	Non-tested			This study
Sa_129	S. agalactiae	Human	2021			Aragón	sensitive to all tested atb	Non-tested	Non-tested			This study
Sa_130	S. agalactiae	Human	2021			Aragón	sensitive to all tested atb	Non-tested	Non-tested			This study
Sa_131	S. agalactiae	Human	2021			Aragón	sensitive to all tested atb	Non-tested	Non-tested			This study
Sa_132	S. agalactiae	Human	2021			Aragón	sensitive to all tested atb	Non-tested	Non-tested			This study
Sa_133	S. agalactiae	Human	2021			Aragón	sensitive to all tested atb	Non-tested	Non-tested			This study
Sa_134	S. agalactiae	Human	2021			Aragón	sensitive to all tested atb	Non-tested	Non-tested			This study
Sa_135	S. agalactiae	Human	2021			Aragón	ERYR, CLINR, TETR	Non-tested	Non-tested			This study
Sa_136	S. agalactiae	Human	2021			Aragón	sensitive to all tested atb	Non-tested	Non-tested			This study
Sa_137	S. agalactiae	Human	2021			Aragón	ERYR, CLINR	Non-tested	Non-tested			This study
Sa_138	S. agalactiae	Human	2021			Aragón	sensitive to all tested atb	Non-tested	Non-tested			This study
Sa_139	S. agalactiae	Human	2021			Aragón	ERYR, CLINR	Non-tested	Non-tested			This study
Sa_140	S. agalactiae	Human	2021			Aragón	ERYR	Non-tested	Non-tested			This study
Sa_141	S. agalactiae	Human	2021			Aragón	sensitive to all tested atb	Non-tested	Non-tested			This study
Sa_142	S. agalactiae	Human	2021			Aragón	ERYR, CLINR, TETR	Non-tested	Non-tested			This study
Sa_143	S. agalactiae	Human	2021			Aragón	ERYR	Non-tested	Non-tested			This study
Sa_144	S. agalactiae	Human	2021			Aragón	ERYR, CLINR	Non-tested	Non-tested			This study
Sa_145	S. agalactiae	Human	2021			Aragón	sensitive to all tested atb	Non-tested	Non-tested			This study
Sa_146	S. agalactiae	Human	2021			Aragón	sensitive to all tested atb	Non-tested	Non-tested			This study
Sa_147	S. agalactiae	Human	2021			Aragón	ERYR, CLINR	Non-tested	Non-tested			This study
Sa_148	S. agalactiae	Human	2021			Aragón	TETR	Non-tested	Non-tested			This study
Sa_149	S. agalactiae	Human	2021			Aragón	sensitive to all tested atb	Non-tested	Non-tested			This study
Sa_150	S. agalactiae	Human	2021			Aragón	sensitive to all tested atb	Non-tested	Non-tested			This study
Sa_151	S. agalactiae	Human	2021			Aragón	CLINR	Non-tested	Non-tested			This study
Sa_152	S. agalactiae	Human	2021			Aragón	sensitive to all tested atb	Non-tested	Non-tested			This study
Sa_153	S. agalactiae	Human	2021			Aragón	sensitive to all tested atb	Non-tested	Non-tested			This study
Sa_154	S. agalactiae	Human	2021			Aragón	sensitive to all tested atb	Non-tested	Non-tested			This study
Sa_155	S. agalactiae	Human	2021			Aragón	ERYR, CLINR	Non-tested	Non-tested			This study
Sa_156	S. agalactiae	Human	2021			Aragón	ERYR, CLINR	Non-tested	Non-tested			This study
Sa_157	S. agalactiae	Human	2021			Aragón	sensitive to all tested atb	Non-tested	Non-tested			This study
Sa_158	S. agalactiae	Human	2021			Aragón	sensitive to all tested atb	Non-tested	Non-tested			This study
Sa_159	S. agalactiae	Human	2021			Aragón	sensitive to all tested atb	Non-tested	Non-tested			This study
Sa_160	S. agalactiae	Human	2021			Aragón	sensitive to all tested atb	Non-tested	Non-tested			This study
Sa_161	S. agalactiae	Human	2021			Aragón	sensitive to all tested atb	Non-tested	Non-tested			This study
Sa_162	S. agalactiae	Human	2021			Aragón	sensitive to all tested atb	Non-tested	Non-tested			This study
Sa_163	S. agalactiae	Human	2021			Aragón	sensitive to all tested atb	Non-tested	Non-tested			This study
Sa_164	S. agalactiae	Human	2021			Aragón	sensitive to all tested atb	Non-tested	Non-tested			This study
Sa_165	S. agalactiae	Human	2021			Aragón	sensitive to all tested atb	Non-tested	Non-tested			This study
Sa_166	S. agalactiae	Human	2021			Aragón	sensitive to all tested atb	Non-tested	Non-tested			This study
Sa_167	S. agalactiae	Human	2021			Aragón	sensitive to all tested atb	Non-tested	Non-tested			This study
Sa_168	S. agalactiae	Human	2021			Aragón	ERYR, CLINR	Non-tested	Non-tested			This study
Sa_169	S. agalactiae	Human	2021			Aragón	sensitive to all tested atb	Non-tested	Non-tested			This study
Sa_170	S. agalactiae	Human	2021			Aragón	ERYR, CLINR	Non-tested	Non-tested			This study
Sa_171	S. agalactiae	Human	2021			Aragón	sensitive to all tested atb	Non-tested	Non-tested			This study
Sa_172	S. agalactiae	Human	2021			Aragón	sensitive to all tested atb	Non-tested	Non-tested			This study
Sa_173	S. agalactiae	Human	2021			Aragón	CLINR	Non-tested	Non-tested			This study
Sa_174	S. agalactiae	Human	2021			Aragón	sensitive to all tested atb	Non-tested	Non-tested			This study
Sa_175	S. agalactiae	Human	2021			Aragón	sensitive to all tested atb	Non-tested	Non-tested			This study
Sa_176	S. agalactiae	Human	2021			Aragón	ERYR, CLINR	Non-tested	Non-tested			This study
Sa_177	S. agalactiae	Human	2021			Aragón	ERYR, CLINR	Non-tested	Non-tested			This study
Sa_178	S. agalactiae	Human	2021			Aragón	sensitive to all tested atb	Non-tested	Non-tested			This study
Sa_179	S. agalactiae	Human	2021			Aragón	sensitive to all tested atb	Non-tested	Non-tested			This study
Sa_180	S. agalactiae	Human	2021			Aragón	sensitive to all tested atb	Non-tested	Non-tested			This study
Sa_181	S. agalactiae	Human	2021			Aragón	sensitive to all tested atb	Non-tested	Non-tested			This study
Sa_182	S. agalactiae	Human	2021			Aragón	sensitive to all tested atb	Non-tested	Non-tested			This study
Sa_183	S. agalactiae	Human	2021			Aragón	sensitive to all tested atb	Non-tested	Non-tested			This study
Sa_184	S. agalactiae	Human	2021			Aragón	ERYR, CLINR	Non-tested	Non-tested			This study
Sa_185	S. agalactiae	Human	2021			Aragón	sensitive to all tested atb	Non-tested	Non-tested			This study
Sa_186	S. agalactiae	Human	2021			Aragón	sensitive to all tested atb	Non-tested	Non-tested			This study
Sa_187	S. agalactiae	Human	2021			Aragón	sensitive to all tested atb	Non-tested	Non-tested			This study
Sa_188	S. agalactiae	Human	2021			Aragón	sensitive to all tested atb	Non-tested	Non-tested			This study
Sa_189	S. agalactiae	Human	2021			Aragón	sensitive to all tested atb	Non-tested	Non-tested			This study
Sa_190	S. agalactiae	Human	2021			Aragón	sensitive to all tested atb	Non-tested	Non-tested			This study
Sa_191	S. agalactiae	Human	2021			Aragón	ERYR, CLINR	Non-tested	Non-tested			This study
Sa_192	S. agalactiae	Human	2021			Aragón	sensitive to all tested atb	Non-tested	Non-tested			This study
Sa_193	S. agalactiae	Human	2021			Aragón	sensitive to all tested atb	Non-tested	Non-tested			This study
Sa_194	S. agalactiae	Human	2021			Aragón	sensitive to all tested atb	Non-tested	Non-tested			This study
Sa_195	S. agalactiae	Human	2021			Aragón	sensitive to all tested atb	Non-tested	Non-tested			This study
Sa_196	S. agalactiae	Human	2021			Aragón	sensitive to all tested atb	Non-tested	Non-tested			This study
Sa_197	S. agalactiae	Human	2021			Aragón	sensitive to all tested atb	Non-tested	Non-tested			This study
Sa_198	S. agalactiae	Human	2021			Aragón	sensitive to all tested atb	Non-tested	Non-tested			This study
Sa_199	S. agalactiae	Human	2021			Aragón	sensitive to all tested atb	Non-tested	Non-tested			This study
Sa_200	S. agalactiae	Human	2021			Aragón	sensitive to all tested atb	Non-tested	Non-tested			This study
Sa_201	S. agalactiae	Human	2021			Aragón	sensitive to all tested atb	Non-tested	Non-tested			This study
Sa_202	S. agalactiae	Human	2021			Aragón	ERYR, CLINR	Non-tested	Non-tested			This study
Sa_203	S. agalactiae	Human	2021			Aragón	ERYR	Non-tested	Non-tested			This study
Sa_204	S. agalactiae	Human	2021			Aragón	sensitive to all tested atb	Non-tested	Non-tested			This study
Sa_205	S. agalactiae	Human	2021			Aragón	sensitive to all tested atb	Non-tested	Non-tested			This study
Sa_206	S. agalactiae	Human	2021			Aragón	sensitive to all tested atb	Non-tested	Non-tested			This study
Sa_207	S. agalactiae	Human	2021			Aragón	sensitive to all tested atb	Non-tested	Non-tested			This study
Sa_208	S. agalactiae	Human	2021			Aragón	ERYR, CLINR	Non-tested	Non-tested			This study
Sa_209	S. agalactiae	Human	2021			Aragón	ERYR, CLINR	Non-tested	Non-tested			This study
Sa_210	S. agalactiae	Human	2021			Aragón	sensitive to all tested atb	Non-tested	Non-tested			This study
Sa_211	S. agalactiae	Human	2021			Aragón	sensitive to all tested atb	Non-tested	Non-tested			This study
Sa_212	S. agalactiae	Human	2021			Aragón	sensitive to all tested atb	Non-tested	Non-tested			This study
Sa_213	S. agalactiae	Human	2021			Aragón	sensitive to all tested atb	Non-tested	Non-tested			This study
Sa_214	S. agalactiae	Human	2021			Aragón	sensitive to all tested atb	Non-tested	Non-tested			This study
Sa_215	S. agalactiae	Human	2021			Aragón	sensitive to all tested atb	Non-tested	Non-tested			This study
Sa_216	S. agalactiae	Human	2021			Aragón	sensitive to all tested atb	Non-tested	Non-tested			This study
Sa_217	S. agalactiae	Human	2021			Aragón	ERYR, CLINR	Non-tested	Non-tested			This study
Sa_218	S. agalactiae	Human	2021			Aragón	sensitive to all tested atb	Non-tested	Non-tested			This study
Sa_219	S. agalactiae	Human	2021			Aragón	sensitive to all tested atb	Non-tested	Non-tested			This study
Sa_220	S. agalactiae	Human	2021			Aragón	sensitive to all tested atb	Non-tested	Non-tested			This study
Sa_221	S. agalactiae	Human	2021			Aragón	sensitive to all tested atb	Non-tested	Non-tested			This study
Sa_222	S. agalactiae	Human	2021			Aragón	sensitive to all tested atb	Non-tested	Non-tested			This study
Sa_223	S. agalactiae	Human	2021			Aragón	sensitive to all tested atb	Non-tested	Non-tested			This study
Sa_224	S. agalactiae	Human	2021			Aragón	sensitive to all tested atb	Non-tested	Non-tested			This study
Sa_225	S. agalactiae	Human	2021			Aragón	ERYR, CLINR	Non-tested	Non-tested			This study
Sa_226	S. agalactiae	Human	2021			Aragón	sensitive to all tested atb	Non-tested	Non-tested			This study
Sa_227	S. agalactiae	Human	2021			Aragón	sensitive to all tested atb	Non-tested	Non-tested			This study
Sa_228	S. agalactiae	Human	2021			Aragón	ERYR, CLINR	Non-tested	Non-tested			This study
Sa_229	S. agalactiae	Human	2021			Aragón	sensitive to all tested atb	Non-tested	Non-tested			This study
Sa_230	S. agalactiae	Human	2021			Aragón	ERYR, CLINR	Non-tested	Non-tested			This study
Sa_231	S. agalactiae	Human	2021			Aragón	sensitive to all tested atb	Non-tested	Non-tested			This study
Sa_232	S. agalactiae	Human	2021			Aragón	sensitive to all tested atb	Non-tested	Non-tested			This study
Sa_233	S. agalactiae	Human	2021			Aragón	sensitive to all tested atb	Non-tested	Non-tested			This study
Sa_234	S. agalactiae	Human	2021			Aragón	TETR	Non-tested	Non-tested			This study
Sa_235	S. agalactiae	Human	2021			Aragón	sensitive to all tested atb	Non-tested	Non-tested			This study
Sa_236	S. agalactiae	Human	2021			Aragón	sensitive to all tested atb	Non-tested	Non-tested			This study
Sa_237	S. agalactiae	Human	2021			Aragón	sensitive to all tested atb	Non-tested	Non-tested			This study
Sa_238	S. agalactiae	Human	2021			Aragón	sensitive to all tested atb	Non-tested	Non-tested			This study
Sa_239	S. agalactiae	Human	2021			Aragón	sensitive to all tested atb	Non-tested	Non-tested			This study
Sa_240	S. agalactiae	Human	2021			Aragón	sensitive to all tested atb	Non-tested	Non-tested			This study
Sa_241	S. agalactiae	Human	2021			Aragón	sensitive to all tested atb	Non-tested	Non-tested			This study
Sa_242	S. agalactiae	Human	2021			Aragón	sensitive to all tested atb	Non-tested	Non-tested			This study
Sa_243	S. agalactiae	Human	2021			Aragón	ERYR, CLINR	Non-tested	Non-tested			This study
Sa_244	S. agalactiae	Human	2021			Aragón	ERYR, CLINR	Non-tested	Non-tested			This study
Sa_245	S. agalactiae	Human	2021			Aragón	sensitive to all tested atb	Non-tested	Non-tested			This study
Sa_246	S. agalactiae	Human	2021			Aragón	ERYR, CLINR	Non-tested	Non-tested			This study
Sa_247	S. agalactiae	Human	2021			Aragón	sensitive to all tested atb	Non-tested	Non-tested			This study
Sa_248	S. agalactiae	Human	2021			Aragón	sensitive to all tested atb	Non-tested	Non-tested			This study
Sa_249	S. agalactiae	Human	2021			Aragón	ERYR, CLINR	Non-tested	Non-tested			This study
Sa_250	S. agalactiae	Human	2021			Aragón	sensitive to all tested atb	Non-tested	Non-tested			This study
Sa_251	S. agalactiae	Human	2021			Aragón	sensitive to all tested atb	Non-tested	Non-tested			This study
Sa_252	S. agalactiae	Human	2021			Aragón	ERYR	Non-tested	Non-tested			This study
Sa_253	S. agalactiae	Human	2021			Aragón	sensitive to all tested atb	Non-tested	Non-tested			This study
Sa_254	S. agalactiae	Human	2021			Aragón	ERYR, CLINR	Non-tested	Non-tested			This study
Sa_255	S. agalactiae	Human	2021			Aragón	sensitive to all tested atb	Non-tested	Non-tested			This study
Sa_256	S. agalactiae	Human	2021			Aragón	sensitive to all tested atb	Non-tested	Non-tested			This study
Sa_257	S. agalactiae	Human	2021			Aragón	sensitive to all tested atb	Non-tested	Non-tested			This study
Sa_258	S. agalactiae	Human	2021			Aragón	sensitive to all tested atb	Non-tested	Non-tested			This study
Sa_259	S. agalactiae	Human	2021			Aragón	ERYR, CLINR	Non-tested	Non-tested			This study
Sa_260	S. agalactiae	Human	2021			Aragón	ERYR, CLINR	Non-tested	Non-tested			This study
Sa_261	S. agalactiae	Human	2021			Aragón	sensitive to all tested atb	Non-tested	Non-tested			This study
Sa_262	S. agalactiae	Human	2021			Aragón	ERYR, CLINR	Non-tested	Non-tested			This study
Sa_263	S. agalactiae	Human	2021			Aragón	ERYR, CLINR	Non-tested	Non-tested			This study
Sa_264	S. agalactiae	Human	2021			Aragón	sensitive to all tested atb	Non-tested	Non-tested			This study
Sa_265	S. agalactiae	Human	2021			Aragón	ERYR, CLINR	Non-tested	Non-tested			This study
Sa_266	S. agalactiae	Human	2021			Aragón	ERYR, CLINR	Non-tested	Non-tested			This study
Sa_267	S. agalactiae	Human	2021			Aragón	sensitive to all tested atb	Non-tested	Non-tested			This study
Sa_268	S. agalactiae	Human	2021			Aragón	sensitive to all tested atb	Non-tested	Non-tested			This study
Sa_269	S. agalactiae	Human	2021			Aragón	ERYR, CLINR	Non-tested	Non-tested			This study
Sa_270	S. agalactiae	Human	2021			Aragón	ERYR, CLINR	Non-tested	Non-tested			This study
Sa_271	S. agalactiae	Human	2021			Aragón	sensitive to all tested atb	Non-tested	Non-tested			This study
Sa_272	S. agalactiae	Human	2021			Aragón	ERYR, CLINR	Non-tested	Non-tested			This study
Sa_273	S. agalactiae	Human	2021			Aragón	sensitive to all tested atb	Non-tested	Non-tested			This study
Sa_274	S. agalactiae	Human	2021			Aragón	ERYR, CLINR	Non-tested	Non-tested			This study
Sa_275	S. agalactiae	Human	2021			Aragón	ERYR	Non-tested	Non-tested			This study
Sa_276	S. agalactiae	Human	2021			Aragón	sensitive to all tested atb	Non-tested	Non-tested			This study
Sa_277	S. agalactiae	Human	2021			Aragón	sensitive to all tested atb	Non-tested	Non-tested			This study
Sa_278	S. agalactiae	Human	2021			Aragón	ERYR, CLINR	Non-tested	Non-tested			This study
Sa_279	S. agalactiae	Human	2021			Aragón	sensitive to all tested atb	Non-tested	Non-tested			This study
Sa_280	S. agalactiae	Human	2021			Aragón	ERYR, CLINR	Non-tested	Non-tested			This study
Sa_281	S. agalactiae	Human	2021			Aragón	sensitive to all tested atb	Non-tested	Non-tested			This study
Sa_282	S. agalactiae	Human	2021			Aragón	sensitive to all tested atb	Non-tested	Non-tested			This study
Sa_283	S. agalactiae	Human	2021			Aragón	ERYR, CLINR	Non-tested	Non-tested			This study
Sa_284	S. agalactiae	Human	2021			Aragón	sensitive to all tested atb	Non-tested	Non-tested			This study
Sa_285	S. agalactiae	Human	2021			Aragón	ERYR	Non-tested	Non-tested			This study
Sa_286	S. agalactiae	Human	2021			Aragón	sensitive to all tested atb	Non-tested	Non-tested			This study
Sa_287	S. agalactiae	Human	2021			Aragón	sensitive to all tested atb	Non-tested	Non-tested			This study
Sa_288	S. agalactiae	Human	2021			Aragón	sensitive to all tested atb	Non-tested	Non-tested			This study
Sa_289	S. agalactiae	Human	2021			Aragón	TETR	Non-tested	Non-tested			This study
Sa_290	S. agalactiae	Human	2021			Aragón	TETR	Non-tested	Non-tested			This study
Sa_291	S. agalactiae	Human	2021			Aragón	sensitive to all tested atb	Non-tested	Non-tested			This study
Sa_292	S. agalactiae	Human	2021			Aragón	TETR	Non-tested	Non-tested			This study
Sa_293	S. agalactiae	Human	2021			Aragón	sensitive to all tested atb	Non-tested	Non-tested			This study
Sa_294	S. agalactiae	Human	2021			Aragón	ERYR, CLINR	Non-tested	Non-tested			This study
Sa_295	S. agalactiae	Human	2021			Aragón	sensitive to all tested atb	Non-tested	Non-tested			This study
Sa_296	S. agalactiae	Human	2021			Aragón	ERYR, CLINR	Non-tested	Non-tested			This study
Sa_297	S. agalactiae	Human	2021			Aragón	sensitive to all tested atb	Non-tested	Non-tested			This study
Sa_298	S. agalactiae	Human	2021			Aragón	sensitive to all tested atb	Non-tested	Non-tested			This study
Sa_299	S. agalactiae	Human	2021			Aragón	TETR	Non-tested	Non-tested			This study
Sa_300	S. agalactiae	Human	2021			Aragón	sensitive to all tested atb	Non-tested	Non-tested			This study
Sa_301	S. agalactiae	Human	2021			Aragón	TETR	Non-tested	Non-tested			This study
Sa_302	S. agalactiae	Human	2021			Aragón	sensitive to all tested atb	Non-tested	Non-tested			This study
Sa_303	S. agalactiae	Human	2021			Aragón	ERYR, CLINR	Non-tested	Non-tested			This study
Sa_304	S. agalactiae	Human	2021			Aragón	sensitive to all tested atb	Non-tested	Non-tested			This study
Sa_305	S. agalactiae	Human	2021			Aragón	sensitive to all tested atb	Non-tested	Non-tested			This study
Sa_306	S. agalactiae	Human	2021			Aragón	sensitive to all tested atb	Non-tested	Non-tested			This study
Sa_307	S. agalactiae	Human	2021			Aragón	sensitive to all tested atb	Non-tested	Non-tested			This study
Sa_308	S. agalactiae	Human	2021			Aragón	sensitive to all tested atb	Non-tested	Non-tested			This study
Sa_309	S. agalactiae	Human	2021			Aragón	sensitive to all tested atb	Non-tested	Non-tested			This study
Sa_310	S. agalactiae	Human	2021			Aragón	sensitive to all tested atb	Non-tested	Non-tested			This study
Sa_311	S. agalactiae	Human	2021			Aragón	sensitive to all tested atb	Non-tested	Non-tested			This study
Sa_312	S. agalactiae	Human	2021			Aragón	ERYR, CLINR	Non-tested	Non-tested			This study
Sa_313	S. agalactiae	Human	2021			Aragón	sensitive to all tested atb	Non-tested	Non-tested			This study
Sa_314	S. agalactiae	Human	2021			Aragón	sensitive to all tested atb	Non-tested	Non-tested			This study
Sa_315	S. agalactiae	Human	2021			Aragón	ERYR, CLINR	Non-tested	Non-tested			This study
Sa_316	S. agalactiae	Human	2021			Aragón	sensitive to all tested atb	Non-tested	Non-tested			This study
Sa_317	S. agalactiae	Human	2021			Aragón	sensitive to all tested atb	Non-tested	Non-tested			This study
Sa_318	S. agalactiae	Human	2021			Aragón	sensitive to all tested atb	Non-tested	Non-tested			This study
Sa_319	S. agalactiae	Human	2021			Aragón	sensitive to all tested atb	Non-tested	Non-tested			This study
Sa_320	S. agalactiae	Human	2021			Aragón	sensitive to all tested atb	Non-tested	Non-tested			This study
Sa_321	S. agalactiae	Human	2021			Aragón	sensitive to all tested atb	Non-tested	Non-tested			This study
Sa_322	S. agalactiae	Human	2021			Aragón	ERYR, CLINR	Non-tested	Non-tested			This study
Sa_323	S. agalactiae	Human	2021			Aragón	ERYR	Non-tested	Non-tested			This study
Sa_324	S. agalactiae	Human	2021			Aragón	sensitive to all tested atb	Non-tested	Non-tested			This study
Sa_325	S. agalactiae	Human	2021			Aragón	ERYR	Non-tested	Non-tested			This study
Sa_326	S. agalactiae	Human	2021			Aragón	sensitive to all tested atb	Non-tested	Non-tested			This study
Sa_327	S. agalactiae	Human	2021			Aragón	ERYR, CLINR	Non-tested	Non-tested			This study
Sa_328	S. agalactiae	Human	2021			Aragón	sensitive to all tested atb	Non-tested	Non-tested			This study
Sa_329	S. agalactiae	Human	2021			Aragón	sensitive to all tested atb	Non-tested	Non-tested			This study
Sa_330	S. agalactiae	Human	2021			Aragón	sensitive to all tested atb	Non-tested	Non-tested			This study
Sa_331	S. agalactiae	Human	2021			Aragón	sensitive to all tested atb	Non-tested	Non-tested			This study
Sa_332	S. agalactiae	Human	2021			Aragón	sensitive to all tested atb	Non-tested	Non-tested			This study
Sa_333	S. agalactiae	Human	2021			Aragón	sensitive to all tested atb	Non-tested	Non-tested			This study
Sa_334	S. agalactiae	Human	2021			Aragón	ERYR, CLINR	Non-tested	Non-tested			This study
Sa_335	S. agalactiae	Human	2021			Aragón	sensitive to all tested atb	Non-tested	Non-tested			This study
Sa_336	S. agalactiae	Human	2021			Aragón	ERYR, TETR	Non-tested	Non-tested			This study
Sa_337	S. agalactiae	Human	2021			Aragón	ERYR, CLINR	Non-tested	Non-tested			This study
Sa_338	S. agalactiae	Human	2021			Aragón	ERYR, CLINR	Non-tested	Non-tested			This study
Sa_339	S. agalactiae	Human	2021			Aragón	sensitive to all tested atb	Non-tested	Non-tested			This study
Sa_340	S. agalactiae	Human	2021			Aragón	sensitive to all tested atb	Non-tested	Non-tested			This study
Sa_341	S. agalactiae	Human	2021			Aragón	sensitive to all tested atb	Non-tested	Non-tested			This study
Sa_342	S. agalactiae	Human	2021			Aragón	sensitive to all tested atb	Non-tested	Non-tested			This study
Sa_343	S. agalactiae	Human	2021			Aragón	sensitive to all tested atb	Non-tested	Non-tested			This study
Sa_344	S. agalactiae	Human	2021			Aragón	sensitive to all tested atb	Non-tested	Non-tested			This study
Sa_345	S. agalactiae	Human	2021			Aragón	ERYR, CLINR	Non-tested	Non-tested			This study
Sa_346	S. agalactiae	Human	2021			Aragón	sensitive to all tested atb	Non-tested	Non-tested			This study
Sa_347	S. agalactiae	Human	2021			Aragón	sensitive to all tested atb	Non-tested	Non-tested			This study
Sa_348	S. agalactiae	Human	2021			Aragón	ERYR, CLINR	Non-tested	Non-tested			This study
Sa_349	S. agalactiae	Human	2021			Aragón	ERYR, CLINR	Non-tested	Non-tested			This study
Sa_350	S. agalactiae	Human	2021			Aragón	sensitive to all tested atb	Non-tested	Non-tested			This study
Sa_351	S. agalactiae	Human	2021			Aragón	sensitive to all tested atb	Non-tested	Non-tested			This study
Sa_352	S. agalactiae	Human	2021			Aragón	ERYR, CLINR	Non-tested	Non-tested			This study
Sa_353	S. agalactiae	Human	2021			Aragón	ERYR, CLINR	Non-tested	Non-tested			This study
Sa_354	S. agalactiae	Human	2021			Aragón	sensitive to all tested atb	Non-tested	Non-tested			This study
Sa_355	S. agalactiae	Human	2021			Aragón	sensitive to all tested atb	Non-tested	Non-tested			This study
Sa_356	S. agalactiae	Human	2021			Aragón	sensitive to all tested atb	Non-tested	Non-tested			This study
Sa_357	S. agalactiae	Human	2021			Aragón	sensitive to all tested atb	Non-tested	Non-tested			This study
Sa_358	S. agalactiae	Human	2021			Aragón	ERYR, CLINR	Non-tested	Non-tested			This study
Sa_359	S. agalactiae	Human	2021			Aragón	sensitive to all tested atb	Non-tested	Non-tested			This study
Sa_360	S. agalactiae	Human	2021			Aragón	ERYR, CLINR	Non-tested	Non-tested			This study
Sa_361	S. agalactiae	Human	2021			Aragón	sensitive to all tested atb	Non-tested	Non-tested			This study
Sa_362	S. agalactiae	Human	2021			Aragón	sensitive to all tested atb	Non-tested	Non-tested			This study
Sa_363	S. agalactiae	Human	2021			Aragón	sensitive to all tested atb	Non-tested	Non-tested			This study
Sa_364	S. agalactiae	Human	2021			Aragón	sensitive to all tested atb	Non-tested	Non-tested			This study
Sa_365	S. agalactiae	Human	2021			Aragón	sensitive to all tested atb	Non-tested	Non-tested			This study
Sa_366	S. agalactiae	Human	2021			Aragón	sensitive to all tested atb	Non-tested	Non-tested			This study
Sa_367	S. agalactiae	Human	2021			Aragón	sensitive to all tested atb	Non-tested	Non-tested			This study
Sa_368	S. agalactiae	Human	2021			Aragón	ERYR, CLINR	Non-tested	Non-tested			This study
Sa_369	S. agalactiae	Human	2021			Aragón	TETR	Non-tested	Non-tested			This study
Sa_370	S. agalactiae	Human	2021			Aragón	sensitive to all tested atb	Non-tested	Non-tested			This study
Sa_371	S. agalactiae	Human	2021			Aragón	ERYR	Non-tested	Non-tested			This study
Sa_372	S. agalactiae	Human	2021			Aragón	ERYR, CLINR	Non-tested	Non-tested			This study
Sa_373	S. agalactiae	Human	2021			Aragón	ERYR	Non-tested	Non-tested			This study
Sa_374	S. agalactiae	Human	2021			Aragón	ERYR, CLINR	Non-tested	Non-tested			This study
Sa_375	S. agalactiae	Human	2021			Aragón	sensitive to all tested atb	Non-tested	Non-tested			This study
Sa_376	S. agalactiae	Human	2021			Aragón	sensitive to all tested atb	Non-tested	Non-tested			This study
Sa_377	S. agalactiae	Human	2021			Aragón	ERYR, CLINR	Non-tested	Non-tested			This study
Sa_378	S. agalactiae	Human	2021			Aragón	ERYR, CLINR	Non-tested	Non-tested			This study
Sa_379	S. agalactiae	Human	2021			Aragón	TETR	Non-tested	Non-tested			This study
Sa_380	S. agalactiae	Human	2021			Aragón	sensitive to all tested atb	Non-tested	Non-tested			This study
Sa_381	S. agalactiae	Human	2021			Aragón	sensitive to all tested atb	Non-tested	Non-tested			This study
Sa_382	S. agalactiae	Human	2021			Aragón	sensitive to all tested atb	Non-tested	Non-tested			This study
Sa_383	S. agalactiae	Human	2021			Aragón	sensitive to all tested atb	Non-tested	Non-tested			This study
Sa_384	S. agalactiae	Human	2021			Aragón	sensitive to all tested atb	Non-tested	Non-tested			This study
Sa_385	S. agalactiae	Human	2021			Aragón	ERYR, CLINR	Non-tested	Non-tested			This study
Sa_386	S. agalactiae	Human	2021			Aragón	ERYR, CLINR	Non-tested	Non-tested			This study
Sa_387	S. agalactiae	Human	2021			Aragón	ERYR, CLINR	Non-tested	Non-tested			This study
Sa_388	S. agalactiae	Human	2021			Aragón	sensitive to all tested atb	Non-tested	Non-tested			This study
Sa_389	S. agalactiae	Human	2021			Aragón	sensitive to all tested atb	Non-tested	Non-tested			This study
Sa_390	S. agalactiae	Human	2021			Aragón	sensitive to all tested atb	Non-tested	Non-tested			This study
Sa_391	S. agalactiae	Human	2021			Aragón	ERYR	Non-tested	Non-tested			This study
Sa_392	S. agalactiae	Human	2021			Aragón	ERYR, CLINR	Non-tested	Non-tested			This study
Sa_393	S. agalactiae	Human	2021			Aragón	TETR	Non-tested	Non-tested			This study
Sa_394	S. agalactiae	Human	2021			Aragón	ERYR	Non-tested	Non-tested			This study
Sa_395	S. agalactiae	Human	2021			Aragón	ERYR, CLINR	Non-tested	Non-tested			This study
Sa_396	S. agalactiae	Human	2021			Aragón	sensitive to all tested atb	Non-tested	Non-tested			This study
Sa_397	S. agalactiae	Human	2021			Aragón	sensitive to all tested atb	Non-tested	Non-tested			This study
Sa_398	S. agalactiae	Human	2021			Aragón	sensitive to all tested atb	Non-tested	Non-tested			This study
Sa_399	S. agalactiae	Human	2021			Aragón	ERYR, CLINR	Non-tested	Non-tested			This study
Sa_400	S. agalactiae	Human	2021			Aragón	sensitive to all tested atb	Non-tested	Non-tested			This study
Sa_401	S. agalactiae	Human	2021			Aragón	ERYR	Non-tested	Non-tested			This study
Sa_402	S. agalactiae	Human	2021			Aragón	sensitive to all tested atb	Non-tested	Non-tested			This study
Sa_403	S. agalactiae	Human	2021			Aragón	sensitive to all tested atb	Non-tested	Non-tested			This study
Sa_404	S. agalactiae	Human	2021			Aragón	sensitive to all tested atb	Non-tested	Non-tested			This study
Sa_405	S. agalactiae	Human	2021			Aragón	TETR	Non-tested	Non-tested			This study
Sa_406	S. agalactiae	Human	2021			Aragón	ERYR, CLINR	Non-tested	Non-tested			This study
Sa_407	S. agalactiae	Human	2021			Aragón	ERYR, CLINR	Non-tested	Non-tested			This study
Sa_408	S. agalactiae	Human	2021			Aragón	sensitive to all tested atb	Non-tested	Non-tested			This study
Sa_409	S. agalactiae	Human	2021			Aragón	sensitive to all tested atb	Non-tested	Non-tested			This study
Sa_410	S. agalactiae	Human	2021			Aragón	sensitive to all tested atb	Non-tested	Non-tested			This study
Sa_411	S. agalactiae	Human	2021			Aragón	sensitive to all tested atb	Non-tested	Non-tested			This study
Sa_412	S. agalactiae	Human	2021			Aragón	ERYR, CLINR	Non-tested	Non-tested			This study
Sa_413	S. agalactiae	Human	2021			Aragón	sensitive to all tested atb	Non-tested	Non-tested			This study
Sa_414	S. agalactiae	Human	2021			Aragón	sensitive to all tested atb	Non-tested	Non-tested			This study
Sa_415	S. agalactiae	Human	2021			Aragón	sensitive to all tested atb	Non-tested	Non-tested			This study
Sa_416	S. agalactiae	Human	2021			Aragón	ERYR, CLINR	Non-tested	Non-tested			This study
Sa_417	S. agalactiae	Human	2021			Aragón	ERYR, CLINR	Non-tested	Non-tested			This study
Sa_418	S. agalactiae	Human	2021			Aragón	sensitive to all tested atb	Non-tested	Non-tested			This study
Sa_419	S. agalactiae	Human	2021			Aragón	sensitive to all tested atb	Non-tested	Non-tested			This study
Sa_420	S. agalactiae	Human	2021			Aragón	sensitive to all tested atb	Non-tested	Non-tested			This study
Sa_421	S. agalactiae	Human	2021			Aragón	sensitive to all tested atb	Non-tested	Non-tested			This study
Sa_422	S. agalactiae	Human	2021			Aragón	sensitive to all tested atb	Non-tested	Non-tested			This study
Sa_423	S. agalactiae	Human	2021			Aragón	sensitive to all tested atb	Non-tested	Non-tested			This study
Sa_424	S. agalactiae	Human	2021			Aragón	sensitive to all tested atb	Non-tested	Non-tested			This study
Sa_425	S. agalactiae	Human	2021			Aragón	sensitive to all tested atb	Non-tested	Non-tested			This study
Sa_426	S. agalactiae	Human	2021			Aragón	sensitive to all tested atb	Non-tested	Non-tested			This study
Sa_427	S. agalactiae	Human	2021			Aragón	sensitive to all tested atb	Non-tested	Non-tested			This study
Sa_428	S. agalactiae	Human	2021			Aragón	sensitive to all tested atb	Non-tested	Non-tested			This study
Sa_429	S. agalactiae	Human	2021			Aragón	sensitive to all tested atb	Non-tested	Non-tested			This study
Sa_430	S. agalactiae	Human	2021			Aragón	sensitive to all tested atb	Non-tested	Non-tested			This study
Sa_431	S. agalactiae	Human	2021			Aragón	sensitive to all tested atb	Non-tested	Non-tested			This study
Sa_432	S. agalactiae	Human	2021			Aragón	sensitive to all tested atb	Non-tested	Non-tested			This study
Sa_433	S. agalactiae	Human	2021			Aragón	ERYR, CLINR	Non-tested	Non-tested			This study
Sa_434	S. agalactiae	Human	2021			Aragón	ERYR, CLINR	Non-tested	Non-tested			This study
Sa_435	S. agalactiae	Human	2021			Aragón	sensitive to all tested atb	Non-tested	Non-tested			This study
Sa_436	S. agalactiae	Human	2021			Aragón	sensitive to all tested atb	Non-tested	Non-tested			This study
Sa_437	S. agalactiae	Human	2021			Aragón	ERYR, CLINR	Non-tested	Non-tested			This study
Sa_438	S. agalactiae	Human	2021			Aragón	sensitive to all tested atb	Non-tested	Non-tested			This study
Sa_439	S. agalactiae	Human	2021			Aragón	ERYR, CLINR	Non-tested	Non-tested			This study
Sa_440	S. agalactiae	Human	2021			Aragón	sensitive to all tested atb	Non-tested	Non-tested			This study
Sa_441	S. agalactiae	Human	2021			Aragón	sensitive to all tested atb	Non-tested	Non-tested			This study
Sa_442	S. agalactiae	Human	2021			Aragón	sensitive to all tested atb	Non-tested	Non-tested			This study
Sa_443	S. agalactiae	Human	2021			Aragón	sensitive to all tested atb	Non-tested	Non-tested			This study
Sa_444	S. agalactiae	Human	2021			Aragón	sensitive to all tested atb	Non-tested	Non-tested			This study
Sa_445	S. agalactiae	Human	2021			Aragón	ERYR, CLINR	Non-tested	Non-tested			This study
Sa_446	S. agalactiae	Human	2021			Aragón	sensitive to all tested atb	Non-tested	Non-tested			This study
Sa_447	S. agalactiae	Human	2021			Aragón	ERYR, CLINR	Non-tested	Non-tested			This study
Sa_448	S. agalactiae	Human	2021			Aragón	sensitive to all tested atb	Non-tested	Non-tested			This study
Sa_449	S. agalactiae	Human	2021			Aragón	ERYR, CLINR	Non-tested	Non-tested			This study
Sa_450	S. agalactiae	Human	2021			Aragón	sensitive to all tested atb	Non-tested	Non-tested			This study
Sa_451	S. agalactiae	Human	2021			Aragón	sensitive to all tested atb	Non-tested	Non-tested			This study
Sa_452	S. agalactiae	Human	2021			Aragón	sensitive to all tested atb	Non-tested	Non-tested			This study
Sa_453	S. agalactiae	Human	2021			Aragón	sensitive to all tested atb	Non-tested	Non-tested			This study
Sa_454	S. agalactiae	Human	2021			Aragón	ERYR	Non-tested	Non-tested			This study
Sa_455	S. agalactiae	Human	2021			Aragón	sensitive to all tested atb	Non-tested	Non-tested			This study
Sa_456	S. agalactiae	Human	2021			Aragón	sensitive to all tested atb	Non-tested	Non-tested			This study
Sa_457	S. agalactiae	Human	2021			Aragón	TETR	Non-tested	Non-tested			This study
Sa_458	S. agalactiae	Human	2021			Aragón	ERYR, CLINR	Non-tested	Non-tested			This study
Sa_459	S. agalactiae	Human	2021			Aragón	sensitive to all tested atb	Non-tested	Non-tested			This study
Sa_460	S. agalactiae	Human	2021			Aragón	ERYR, CLINR	Non-tested	Non-tested			This study
Sa_461	S. agalactiae	Human	2021			Aragón	ERYR, CLINR	Non-tested	Non-tested			This study
Sa_462	S. agalactiae	Human	2021			Aragón	sensitive to all tested atb	Non-tested	Non-tested			This study
Sa_463	S. agalactiae	Human	2021			Aragón	ERYR, CLINR	Non-tested	Non-tested			This study
Sa_464	S. agalactiae	Human	2021			Aragón	sensitive to all tested atb	Non-tested	Non-tested			This study
Sa_465	S. agalactiae	Human	2021			Aragón	sensitive to all tested atb	Non-tested	Non-tested			This study
Sa_466	S. agalactiae	Human	2021			Aragón	sensitive to all tested atb	Non-tested	Non-tested			This study
Sa_467	S. agalactiae	Human	2021			Aragón	ERYR, CLINR	Non-tested	Non-tested			This study
Sa_468	S. agalactiae	Human	2021			Aragón	sensitive to all tested atb	Non-tested	Non-tested			This study
Sa_469	S. agalactiae	Human	2021			Aragón	sensitive to all tested atb	Non-tested	Non-tested			This study
Sa_470	S. agalactiae	Human	2021			Aragón	sensitive to all tested atb	Non-tested	Non-tested			This study
Sa_471	S. agalactiae	Human	2021			Aragón	sensitive to all tested atb	Non-tested	Non-tested			This study
Sa_472	S. agalactiae	Human	2021			Aragón	sensitive to all tested atb	Non-tested	Non-tested			This study
Sa_473	S. agalactiae	Human	2021			Aragón	sensitive to all tested atb	Non-tested	Non-tested			This study
Sa_474	S. agalactiae	Human	2021			Aragón	sensitive to all tested atb	Non-tested	Non-tested			This study
Sa_475	S. agalactiae	Human	2021			Aragón	sensitive to all tested atb	Non-tested	Non-tested			This study
Sa_476	S. agalactiae	Human	2021			Aragón	sensitive to all tested atb	Non-tested	Non-tested			This study
Sa_477	S. agalactiae	Human	2021			Aragón	sensitive to all tested atb	Non-tested	Non-tested			This study
Sa_478	S. agalactiae	Human	2021			Aragón	sensitive to all tested atb	Non-tested	Non-tested			This study
Sa_479	S. agalactiae	Human	2021			Aragón	sensitive to all tested atb	Non-tested	Non-tested			This study
Sa_480	S. agalactiae	Human	2021			Aragón	sensitive to all tested atb	Non-tested	Non-tested			This study
Sa_481	S. agalactiae	Human	2021			Aragón	sensitive to all tested atb	Non-tested	Non-tested			This study
Sa_482	S. agalactiae	Human	2021			Aragón	sensitive to all tested atb	Non-tested	Non-tested			This study
Sa_483	S. agalactiae	Human	2021			Aragón	sensitive to all tested atb	Non-tested	Non-tested			This study
Sa_484	S. agalactiae	Human	2021			Aragón	ERYR, CLINR	Non-tested	Non-tested			This study
Sa_485	S. agalactiae	Human	2021			Aragón	TETR	Non-tested	Non-tested			This study
Sa_486	S. agalactiae	Human	2021			Aragón	sensitive to all tested atb	Non-tested	Non-tested			This study
Sa_487	S. agalactiae	Human	2021			Aragón	ERYR, CLINR	Non-tested	Non-tested			This study
Sa_488	S. agalactiae	Human	2021			Aragón	sensitive to all tested atb	Non-tested	Non-tested			This study
Sa_489	S. agalactiae	Human	2021			Aragón	sensitive to all tested atb	Non-tested	Non-tested			This study
Sa_490	S. agalactiae	Human	2021			Aragón	sensitive to all tested atb	Non-tested	Non-tested			This study
Sa_491	S. agalactiae	Human	2021			Aragón	ERYR, CLINR	Non-tested	Non-tested			This study
Sa_492	S. agalactiae	Human	2021			Aragón	sensitive to all tested atb	Non-tested	Non-tested			This study
Sa_493	S. agalactiae	Human	2021			Aragón	ERYR, CLINR	Non-tested	Non-tested			This study
Sa_494	S. agalactiae	Human	2021			Aragón	ERYR, CLINR	Non-tested	Non-tested			This study
Sa_495	S. agalactiae	Human	2021			Aragón	sensitive to all tested atb	Non-tested	Non-tested			This study
Sa_496	S. agalactiae	Human	2021			Aragón	ERYR, CLINR	Non-tested	Non-tested			This study
Sa_497	S. agalactiae	Human	2021			Aragón	sensitive to all tested atb	Non-tested	Non-tested			This study
Sa_498	S. agalactiae	Human	2021			Aragón	ERYR, CLINR	Non-tested	Non-tested			This study
Sa_499	S. agalactiae	Human	2021			Aragón	sensitive to all tested atb	Non-tested	Non-tested			This study
Sa_500	S. agalactiae	Human	2021			Aragón	sensitive to all tested atb	Non-tested	Non-tested			This study
Sa_501	S. agalactiae	Human	2021			Aragón	sensitive to all tested atb	Non-tested	Non-tested			This study
Sa_502	S. agalactiae	Human	2021			Aragón	sensitive to all tested atb	Non-tested	Non-tested			This study
Sa_503	S. agalactiae	Human	2021			Aragón	sensitive to all tested atb	Non-tested	Non-tested			This study
Sa_504	S. agalactiae	Human	2021			Aragón	sensitive to all tested atb	Non-tested	Non-tested			This study
Sa_505	S. agalactiae	Human	2021			Aragón	sensitive to all tested atb	Non-tested	Non-tested			This study
Sa_506	S. agalactiae	Human	2021			Aragón	sensitive to all tested atb	Non-tested	Non-tested			This study
Sa_507	S. agalactiae	Human	2021			Aragón	sensitive to all tested atb	Non-tested	Non-tested			This study
Sa_508	S. agalactiae	Human	2021			Aragón	sensitive to all tested atb	Non-tested	Non-tested			This study
Sa_509	S. agalactiae	Human	2021			Aragón	ERYR, CLINR	Non-tested	Non-tested			This study
Sa_510	S. agalactiae	Human	2021			Aragón	sensitive to all tested atb	Non-tested	Non-tested			This study
Sa_511	S. agalactiae	Human	2021			Aragón	sensitive to all tested atb	Non-tested	Non-tested			This study
Sa_512	S. agalactiae	Human	2021			Aragón	ERYR, CLINR	Non-tested	Non-tested			This study
Sa_513	S. agalactiae	Human	2021			Aragón	ERYR, CLINR	Non-tested	Non-tested			This study
Sa_514	S. agalactiae	Human	2021			Aragón	sensitive to all tested atb	Non-tested	Non-tested			This study
Sa_515	S. agalactiae	Human	2021			Aragón	sensitive to all tested atb	Non-tested	Non-tested			This study
Sa_516	S. agalactiae	Human	2021			Aragón	sensitive to all tested atb	Non-tested	Non-tested			This study
Sa_517	S. agalactiae	Human	2021			Aragón	sensitive to all tested atb	Non-tested	Non-tested			This study
Sa_518	S. agalactiae	Human	2021			Aragón	sensitive to all tested atb	Non-tested	Non-tested			This study
Sa_519	S. agalactiae	Human	2021			Aragón	sensitive to all tested atb	Non-tested	Non-tested			This study
Sa_520	S. agalactiae	Human	2021			Aragón	sensitive to all tested atb	Non-tested	Non-tested			This study
Sa_521	S. agalactiae	Human	2021			Aragón	sensitive to all tested atb	Non-tested	Non-tested			This study
Sa_522	S. agalactiae	Human	2021			Aragón	sensitive to all tested atb	Non-tested	Non-tested			This study
Sa_523	S. agalactiae	Human	2021			Aragón	ERYR, CLINR	Non-tested	Non-tested			This study
Sa_524	S. agalactiae	Human	2021			Aragón	ERYR	Non-tested	Non-tested			This study
Sa_525	S. agalactiae	Human	2021			Aragón	ERYR, CLINR	Non-tested	Non-tested			This study
Sa_526	S. agalactiae	Human	2021			Aragón	sensitive to all tested atb	Non-tested	Non-tested			This study
Sa_527	S. agalactiae	Human	2021			Aragón	ERYR, CLINR	Non-tested	Non-tested			This study
Sa_528	S. agalactiae	Human	2021			Aragón	sensitive to all tested atb	Non-tested	Non-tested			This study
Sa_529	S. agalactiae	Human	2021			Aragón	sensitive to all tested atb	Non-tested	Non-tested			This study
Sa_530	S. agalactiae	Human	2021			Aragón	sensitive to all tested atb	Non-tested	Non-tested			This study
Sa_531	S. agalactiae	Human	2021			Aragón	sensitive to all tested atb	Non-tested	Non-tested			This study
Sa_532	S. agalactiae	Human	2021			Aragón	sensitive to all tested atb	Non-tested	Non-tested			This study
Sa_533	S. agalactiae	Human	2021			Aragón	sensitive to all tested atb	Non-tested	Non-tested			This study
Sa_534	S. agalactiae	Human	2021			Aragón	TETR	Non-tested	Non-tested			This study
Sa_535	S. agalactiae	Human	2021			Aragón	ERYR, CLINR	Non-tested	Non-tested			This study
Sa_536	S. agalactiae	Human	2021			Aragón	ERYR, CLINR	Non-tested	Non-tested			This study
Sa_537	S. agalactiae	Human	2021			Aragón	ERYR, CLINR	Non-tested	Non-tested			This study
Sa_538	S. agalactiae	Human	2019			Aragón	sensitive to all tested atb	Non-tested	Non-tested			This study
Sa_539	S. agalactiae	Human	2019			Aragón	sensitive to all tested atb	Non-tested	Non-tested			This study
Sa_540	S. agalactiae	Human	2019			Aragón	sensitive to all tested atb	Non-tested	Non-tested			This study
Sa_541	S. agalactiae	Human	2019			Aragón	sensitive to all tested atb	Non-tested	Non-tested			This study
Sa_542	S. agalactiae	Human	2019			Aragón	sensitive to all tested atb	Non-tested	Non-tested			This study
Sa_543	S. agalactiae	Human	2019			Aragón	sensitive to all tested atb	Non-tested	Non-tested			This study
Sa_544	S. agalactiae	Human	2019			Aragón	ERYR, CLINR	Non-tested	Non-tested			This study
Sa_545	S. agalactiae	Human	2019			Aragón	sensitive to all tested atb	Non-tested	Non-tested			This study
Sa_546	S. agalactiae	Human	2019			Aragón	ERYR, CLINR	Non-tested	Non-tested			This study
Sa_547	S. agalactiae	Human	2019			Aragón	sensitive to all tested atb	Non-tested	Non-tested			This study
Sa_548	S. agalactiae	Human	2019			Aragón	ERYR, CLINR	Non-tested	Non-tested			This study
Sa_549	S. agalactiae	Human	2019			Aragón	sensitive to all tested atb	Non-tested	Non-tested			This study
Sa_550	S. agalactiae	Human	2019			Aragón	sensitive to all tested atb	Non-tested	Non-tested			This study
Sa_551	S. agalactiae	Human	2019			Aragón	sensitive to all tested atb	Non-tested	Non-tested			This study
Sa_552	S. agalactiae	Human	2019			Aragón	sensitive to all tested atb	Non-tested	Non-tested			This study
Sa_553	S. agalactiae	Human	2019			Aragón	ERYR, CLINR	Non-tested	Non-tested			This study
Sa_554	S. agalactiae	Human	2019			Aragón	sensitive to all tested atb	Non-tested	Non-tested			This study
Sa_555	S. agalactiae	Human	2019			Aragón	sensitive to all tested atb	Non-tested	Non-tested			This study
Sa_556	S. agalactiae	Human	2019			Aragón	sensitive to all tested atb	Non-tested	Non-tested			This study
Sa_557	S. agalactiae	Human	2019			Aragón	sensitive to all tested atb	Non-tested	Non-tested			This study
Sa_558	S. agalactiae	Human	2019			Aragón	sensitive to all tested atb	Non-tested	Non-tested			This study
Sa_559	S. agalactiae	Human	2019			Aragón	sensitive to all tested atb	Non-tested	Non-tested			This study
Sa_560	S. agalactiae	Human	2019			Aragón	ERYR, CLINR	Non-tested	Non-tested			This study
Sa_561	S. agalactiae	Human	2019			Aragón	ERYR, CLINR	Non-tested	Non-tested			This study
Sa_562	S. agalactiae	Human	2019			Aragón	sensitive to all tested atb	Non-tested	Non-tested			This study
Sa_563	S. agalactiae	Human	2019			Aragón	ERYR, CLINR	Non-tested	Non-tested			This study
Sa_564	S. agalactiae	Human	2019			Aragón	sensitive to all tested atb	Non-tested	Non-tested			This study
Sa_565	S. agalactiae	Human	2019			Aragón	sensitive to all tested atb	Non-tested	Non-tested			This study
Sa_566	S. agalactiae	Human	2019			Aragón	sensitive to all tested atb	Non-tested	Non-tested			This study
Sa_567	S. agalactiae	Human	2019			Aragón	sensitive to all tested atb	Non-tested	Non-tested			This study
Sa_568	S. agalactiae	Human	2019			Aragón	sensitive to all tested atb	Non-tested	Non-tested			This study
Sa_569	S. agalactiae	Human	2019			Aragón	sensitive to all tested atb	Non-tested	Non-tested			This study
Sa_570	S. agalactiae	Human	2019			Aragón	sensitive to all tested atb	Non-tested	Non-tested			This study
Sa_571	S. agalactiae	Human	2019			Aragón	sensitive to all tested atb	Non-tested	Non-tested			This study
Sa_572	S. agalactiae	Human	2019			Aragón	ERYR	Non-tested	Non-tested			This study
Sa_573	S. agalactiae	Human	2019			Aragón	ERYR, CLINR	Non-tested	Non-tested			This study
Sa_574	S. agalactiae	Human	2019			Aragón	ERYR, CLINR	Non-tested	Non-tested			This study
Sa_575	S. agalactiae	Human	2019			Aragón	ERYR, CLINR	Non-tested	Non-tested			This study
Sa_576	S. agalactiae	Human	2019			Aragón	sensitive to all tested atb	Non-tested	Non-tested			This study
Sa_577	S. agalactiae	Human	2019			Aragón	sensitive to all tested atb	Non-tested	Non-tested			This study
Sa_578	S. agalactiae	Human	2019			Aragón	ERYR	Non-tested	Non-tested			This study
Sa_579	S. agalactiae	Human	2019			Aragón	sensitive to all tested atb	Non-tested	Non-tested			This study
Sa_580	S. agalactiae	Human	2019			Aragón	ERYR	Non-tested	Non-tested			This study
Sa_581	S. agalactiae	Human	2019			Aragón	sensitive to all tested atb	Non-tested	Non-tested			This study
Sa_582	S. agalactiae	Human	2019			Aragón	sensitive to all tested atb	Non-tested	Non-tested			This study
Sa_583	S. agalactiae	Human	2019			Aragón	sensitive to all tested atb	Non-tested	Non-tested			This study
Sa_584	S. agalactiae	Human	2019			Aragón	sensitive to all tested atb	Non-tested	Non-tested			This study
Sa_585	S. agalactiae	Human	2019			Aragón	sensitive to all tested atb	Non-tested	Non-tested			This study
Sa_586	S. agalactiae	Human	2019			Aragón	sensitive to all tested atb	Non-tested	Non-tested			This study
Sa_587	S. agalactiae	Human	2019			Aragón	TETR	Non-tested	Non-tested			This study
Sa_588	S. agalactiae	Human	2019			Aragón	sensitive to all tested atb	Non-tested	Non-tested			This study
Sa_589	S. agalactiae	Human	2019			Aragón	sensitive to all tested atb	Non-tested	Non-tested			This study
Sa_590	S. agalactiae	Human	2019			Aragón	sensitive to all tested atb	Non-tested	Non-tested			This study
Sa_591	S. agalactiae	Human	2019			Aragón	sensitive to all tested atb	Non-tested	Non-tested			This study
Sa_592	S. agalactiae	Human	2019			Aragón	ERYR	Non-tested	Non-tested			This study
Sa_593	S. agalactiae	Human	2019			Aragón	sensitive to all tested atb	Non-tested	Non-tested			This study
Sa_594	S. agalactiae	Human	2019			Aragón	sensitive to all tested atb	Non-tested	Non-tested			This study
Sa_595	S. agalactiae	Human	2019			Aragón	ERYR, CLINR, TETR	Non-tested	Non-tested			This study
Sa_596	S. agalactiae	Human	2019			Aragón	ERYR, CLINR	Non-tested	Non-tested			This study
Sa_597	S. agalactiae	Human	2019			Aragón	ERYR, CLINR	Non-tested	Non-tested			This study
Sa_598	S. agalactiae	Human	2019			Aragón	sensitive to all tested atb	Non-tested	Non-tested			This study
Sa_599	S. agalactiae	Human	2019			Aragón	ERYR	Non-tested	Non-tested			This study
Sa_600	S. agalactiae	Human	2019			Aragón	sensitive to all tested atb	Non-tested	Non-tested			This study
Sa_601	S. agalactiae	Human	2019			Aragón	sensitive to all tested atb	Non-tested	Non-tested			This study
Sa_602	S. agalactiae	Human	2019			Aragón	TETR	Non-tested	Non-tested			This study
Sa_603	S. agalactiae	Human	2019			Aragón	sensitive to all tested atb	Non-tested	Non-tested			This study
Sa_604	S. agalactiae	Human	2019			Aragón	ERYR, CLINR	Non-tested	Non-tested			This study
Sa_605	S. agalactiae	Human	2019			Aragón	sensitive to all tested atb	Non-tested	Non-tested			This study
Sa_606	S. agalactiae	Human	2019			Aragón	TETR	Non-tested	Non-tested			This study
Sa_607	S. agalactiae	Human	2019			Aragón	sensitive to all tested atb	Non-tested	Non-tested			This study
Sa_608	S. agalactiae	Human	2019			Aragón	sensitive to all tested atb	Non-tested	Non-tested			This study
Sa_609	S. agalactiae	Human	2019			Aragón	sensitive to all tested atb	Non-tested	Non-tested			This study
Sa_610	S. agalactiae	Human	2019			Aragón	sensitive to all tested atb	Non-tested	Non-tested			This study
Sa_611	S. agalactiae	Human	2019			Aragón	sensitive to all tested atb	Non-tested	Non-tested			This study
Sa_612	S. agalactiae	Human	2019			Aragón	sensitive to all tested atb	Non-tested	Non-tested			This study
Sa_613	S. agalactiae	Human	2019			Aragón	sensitive to all tested atb	Non-tested	Non-tested			This study
Sa_614	S. agalactiae	Human	2019			Aragón	sensitive to all tested atb	Non-tested	Non-tested			This study
Sa_615	S. agalactiae	Human	2019			Aragón	ERYR, CLINR	Non-tested	Non-tested			This study
Sa_616	S. agalactiae	Human	2019			Aragón	sensitive to all tested atb	Non-tested	Non-tested			This study
Sa_617	S. agalactiae	Human	2019			Aragón	sensitive to all tested atb	Non-tested	Non-tested			This study
Sa_618	S. agalactiae	Human	2019			Aragón	ERYR, CLINR	Non-tested	Non-tested			This study
Sa_619	S. agalactiae	Human	2019			Aragón	ERYR, CLINR	Non-tested	Non-tested			This study
Sa_620	S. agalactiae	Human	2019			Aragón	ERYR, CLINR	Non-tested	Non-tested			This study
Sa_621	S. agalactiae	Human	2019			Aragón	sensitive to all tested atb	Non-tested	Non-tested			This study
Sa_622	S. agalactiae	Human	2019			Aragón	ERYR, CLINR	Non-tested	Non-tested			This study
Sa_623	S. agalactiae	Human	2019			Aragón	sensitive to all tested atb	Non-tested	Non-tested			This study
Sa_624	S. agalactiae	Human	2019			Aragón	sensitive to all tested atb	Non-tested	Non-tested			This study
Sa_625	S. agalactiae	Human	2019			Aragón	sensitive to all tested atb	Non-tested	Non-tested			This study
Sa_626	S. agalactiae	Human	2019			Aragón	sensitive to all tested atb	Non-tested	Non-tested			This study
Sa_627	S. agalactiae	Human	2019			Aragón	sensitive to all tested atb	Non-tested	Non-tested			This study
Sa_628	S. agalactiae	Human	2019			Aragón	sensitive to all tested atb	Non-tested	Non-tested			This study
Sa_629	S. agalactiae	Human	2019			Aragón	sensitive to all tested atb	Non-tested	Non-tested			This study
Sa_630	S. agalactiae	Human	2019			Aragón	sensitive to all tested atb	Non-tested	Non-tested			This study
Sa_631	S. agalactiae	Human	2019			Aragón	sensitive to all tested atb	Non-tested	Non-tested			This study
Sa_632	S. agalactiae	Human	2019			Aragón	sensitive to all tested atb	Non-tested	Non-tested			This study
Sa_633	S. agalactiae	Human	2019			Aragón	sensitive to all tested atb	Non-tested	Non-tested			This study
Sa_634	S. agalactiae	Human	2019			Aragón	sensitive to all tested atb	Non-tested	Non-tested			This study
Sa_635	S. agalactiae	Human	2019			Aragón	sensitive to all tested atb	Non-tested	Non-tested			This study
Sa_636	S. agalactiae	Human	2019			Aragón	sensitive to all tested atb	Non-tested	Non-tested			This study
Sa_637	S. agalactiae	Human	2019			Aragón	sensitive to all tested atb	Non-tested	Non-tested			This study
Sa_638	S. agalactiae	Human	2019			Aragón	ERYR, CLINR	Non-tested	Non-tested			This study
Sa_639	S. agalactiae	Human	2019			Aragón	sensitive to all tested atb	Non-tested	Non-tested			This study
Sa_640	S. agalactiae	Human	2019			Aragón	ERYR, CLINR	Non-tested	Non-tested			This study
Sa_641	S. agalactiae	Human	2019			Aragón	sensitive to all tested atb	Non-tested	Non-tested			This study
Sa_642	S. agalactiae	Human	2019			Aragón	sensitive to all tested atb	Non-tested	Non-tested			This study
Sa_643	S. agalactiae	Human	2019			Aragón	sensitive to all tested atb	Non-tested	Non-tested			This study
Sa_644	S. agalactiae	Human	2019			Aragón	ERYR	Non-tested	Non-tested			This study
Sa_645	S. agalactiae	Human	2019			Aragón	sensitive to all tested atb	Non-tested	Non-tested			This study
Sa_646	S. agalactiae	Human	2019			Aragón	TETR	Non-tested	Non-tested			This study
Sa_647	S. agalactiae	Human	2019			Aragón	TETR	Non-tested	Non-tested			This study
Sa_648	S. agalactiae	Human	2019			Aragón	sensitive to all tested atb	Non-tested	Non-tested			This study
Sa_649	S. agalactiae	Human	2019			Aragón	ERYR, CLINR	Non-tested	Non-tested			This study
Sa_650	S. agalactiae	Human	2019			Aragón	sensitive to all tested atb	Non-tested	Non-tested			This study
Sa_651	S. agalactiae	Human	2019			Aragón	sensitive to all tested atb	Non-tested	Non-tested			This study
Sa_652	S. agalactiae	Human	2019			Aragón	sensitive to all tested atb	Non-tested	Non-tested			This study
Sa_653	S. agalactiae	Human	2019			Aragón	ERYR	Non-tested	Non-tested			This study
Sa_654	S. agalactiae	Human	2019			Aragón	ERYR, CLINR	Non-tested	Non-tested			This study
Sa_655	S. agalactiae	Human	2019			Aragón	sensitive to all tested atb	Non-tested	Non-tested			This study
Sa_656	S. agalactiae	Human	2019			Aragón	sensitive to all tested atb	Non-tested	Non-tested			This study
Sa_657	S. agalactiae	Human	2019			Aragón	sensitive to all tested atb	Non-tested	Non-tested			This study
Sa_658	S. agalactiae	Human	2019			Aragón	sensitive to all tested atb	Non-tested	Non-tested			This study
Sa_659	S. agalactiae	Human	2019			Aragón	ERYR, CLINR	Non-tested	Non-tested			This study
Sa_660	S. agalactiae	Human	2019			Aragón	ERYR, CLINR	Non-tested	Non-tested			This study
Sa_661	S. agalactiae	Human	2019			Aragón	sensitive to all tested atb	Non-tested	Non-tested			This study
Sa_662	S. agalactiae	Human	2019			Aragón	sensitive to all tested atb	Non-tested	Non-tested			This study
Sa_663	S. agalactiae	Human	2019			Aragón	sensitive to all tested atb	Non-tested	Non-tested			This study
Sa_664	S. agalactiae	Human	2019			Aragón	ERYR, CLINR	Non-tested	Non-tested			This study
Sa_665	S. agalactiae	Human	2019			Aragón	sensitive to all tested atb	Non-tested	Non-tested			This study
Sa_666	S. agalactiae	Human	2019			Aragón	ERYR, CLINR	Non-tested	Non-tested			This study
Sa_667	S. agalactiae	Human	2019			Aragón	ERYR, CLINR	Non-tested	Non-tested			This study
Sa_668	S. agalactiae	Human	2019			Aragón	sensitive to all tested atb	Non-tested	Non-tested			This study
Sa_669	S. agalactiae	Human	2019			Aragón	ERYR, CLINR	Non-tested	Non-tested			This study
Sa_670	S. agalactiae	Human	2019			Aragón	ERYR	Non-tested	Non-tested			This study
Sa_671	S. agalactiae	Human	2019			Aragón	sensitive to all tested atb	Non-tested	Non-tested			This study
Sa_672	S. agalactiae	Human	2019			Aragón	ERYR, CLINR	Non-tested	Non-tested			This study
Sa_673	S. agalactiae	Human	2019			Aragón	sensitive to all tested atb	Non-tested	Non-tested			This study
Sa_674	S. agalactiae	Human	2019			Aragón	ERYR, CLINR	Non-tested	Non-tested			This study
Sa_675	S. agalactiae	Human	2019			Aragón	sensitive to all tested atb	Non-tested	Non-tested			This study
Sa_676	S. agalactiae	Human	2019			Aragón	ERYR, CLINR	Non-tested	Non-tested			This study
Sa_677	S. agalactiae	Human	2019			Aragón	sensitive to all tested atb	Non-tested	Non-tested			This study
Sa_678	S. agalactiae	Human	2019			Aragón	sensitive to all tested atb	Non-tested	Non-tested			This study
Sa_679	S. agalactiae	Human	2019			Aragón	sensitive to all tested atb	Non-tested	Non-tested			This study
Sa_680	S. agalactiae	Human	2019			Aragón	sensitive to all tested atb	Non-tested	Non-tested			This study
Sa_681	S. agalactiae	Human	2019			Aragón	TETR	Non-tested	Non-tested			This study
Sa_682	S. agalactiae	Human	2019			Aragón	ERYR	Non-tested	Non-tested			This study
Sa_683	S. agalactiae	Human	2019			Aragón	sensitive to all tested atb	Non-tested	Non-tested			This study
Sa_684	S. agalactiae	Human	2019			Aragón	ERYR, CLINR	Non-tested	Non-tested			This study
Sa_685	S. agalactiae	Human	2019			Aragón	sensitive to all tested atb	Non-tested	Non-tested			This study
Sa_686	S. agalactiae	Human	2019			Aragón	sensitive to all tested atb	Non-tested	Non-tested			This study
Sa_687	S. agalactiae	Human	2019			Aragón	sensitive to all tested atb	Non-tested	Non-tested			This study
Sa_688	S. agalactiae	Human	2019			Aragón	TETR	Non-tested	Non-tested			This study
Sa_689	S. agalactiae	Human	2019			Aragón	sensitive to all tested atb	Non-tested	Non-tested			This study
Sa_690	S. agalactiae	Human	2019			Aragón	sensitive to all tested atb	Non-tested	Non-tested			This study
Sa_691	S. agalactiae	Human	2019			Aragón	ERYR, CLINR	Non-tested	Non-tested			This study
Sa_692	S. agalactiae	Human	2019			Aragón	sensitive to all tested atb	Non-tested	Non-tested			This study
Sa_693	S. agalactiae	Human	2019			Aragón	sensitive to all tested atb	Non-tested	Non-tested			This study
Sa_694	S. agalactiae	Human	2019			Aragón	sensitive to all tested atb	Non-tested	Non-tested			This study
Sa_695	S. agalactiae	Human	2019			Aragón	sensitive to all tested atb	Non-tested	Non-tested			This study
Sa_696	S. agalactiae	Human	2019			Aragón	sensitive to all tested atb	Non-tested	Non-tested			This study
Sa_697	S. agalactiae	Human	2019			Aragón	sensitive to all tested atb	Non-tested	Non-tested			This study
Sa_698	S. agalactiae	Human	2019			Aragón	TETR	Non-tested	Non-tested			This study
Sa_699	S. agalactiae	Human	2019			Aragón	sensitive to all tested atb	Non-tested	Non-tested			This study
Sa_700	S. agalactiae	Human	2019			Aragón	ERYR, CLINR	Non-tested	Non-tested			This study
Sa_701	S. agalactiae	Human	2019			Aragón	sensitive to all tested atb	Non-tested	Non-tested			This study
Sa_702	S. agalactiae	Human	2019			Aragón	ERYR, CLINR	Non-tested	Non-tested			This study
Sa_703	S. agalactiae	Human	2019			Aragón	ERYR, CLINR	Non-tested	Non-tested			This study
Sa_704	S. agalactiae	Human	2019			Aragón	ERYR, TETR	Non-tested	Non-tested			This study
Sa_705	S. agalactiae	Human	2019			Aragón	sensitive to all tested atb	Non-tested	Non-tested			This study
Sa_706	S. agalactiae	Human	2019			Aragón	sensitive to all tested atb	Non-tested	Non-tested			This study
Sa_707	S. agalactiae	Human	2019			Aragón	sensitive to all tested atb	Non-tested	Non-tested			This study
Sa_708	S. agalactiae	Human	2019			Aragón	CLINR, TETR	Non-tested	Non-tested			This study
Sa_709	S. agalactiae	Human	2019			Aragón	sensitive to all tested atb	Non-tested	Non-tested			This study
Sa_710	S. agalactiae	Human	2019			Aragón	sensitive to all tested atb	Non-tested	Non-tested			This study
Sa_711	S. agalactiae	Human	2019			Aragón	sensitive to all tested atb	Non-tested	Non-tested			This study
Sa_712	S. agalactiae	Human	2019			Aragón	ERYR, CLINR	Non-tested	Non-tested			This study
Sa_713	S. agalactiae	Human	2019			Aragón	ERYR, CLINR	Non-tested	Non-tested			This study
Sa_714	S. agalactiae	Human	2019			Aragón	sensitive to all tested atb	Non-tested	Non-tested			This study
Sa_715	S. agalactiae	Human	2019			Aragón	sensitive to all tested atb	Non-tested	Non-tested			This study
Sa_716	S. agalactiae	Human	2019			Aragón	ERYR, CLINR	Non-tested	Non-tested			This study
Sa_717	S. agalactiae	Human	2019			Aragón	sensitive to all tested atb	Non-tested	Non-tested			This study
Sa_718	S. agalactiae	Human	2019			Aragón	ERYR, CLINR	Non-tested	Non-tested			This study
Sa_719	S. agalactiae	Human	2019			Aragón	ERYR, CLINR	Non-tested	Non-tested			This study
Sa_720	S. agalactiae	Human	2019			Aragón	sensitive to all tested atb	Non-tested	Non-tested			This study
Sa_721	S. agalactiae	Human	2019			Aragón	sensitive to all tested atb	Non-tested	Non-tested			This study
Sa_722	S. agalactiae	Human	2019			Aragón	sensitive to all tested atb	Non-tested	Non-tested			This study
Sa_723	S. agalactiae	Human	2019			Aragón	ERYR, CLINR	Non-tested	Non-tested			This study
Sa_724	S. agalactiae	Human	2019			Aragón	sensitive to all tested atb	Non-tested	Non-tested			This study
Sa_725	S. agalactiae	Human	2019			Aragón	sensitive to all tested atb	Non-tested	Non-tested			This study
Sa_726	S. agalactiae	Human	2019			Aragón	sensitive to all tested atb	Non-tested	Non-tested			This study
Sa_727	S. agalactiae	Human	2019			Aragón	sensitive to all tested atb	Non-tested	Non-tested			This study
Sa_728	S. agalactiae	Human	2019			Aragón	sensitive to all tested atb	Non-tested	Non-tested			This study
Sa_729	S. agalactiae	Human	2019			Aragón	ERYR, CLINR	Non-tested	Non-tested			This study
Sa_730	S. agalactiae	Human	2019			Aragón	ERYR, CLINR	Non-tested	Non-tested			This study
Sa_731	S. agalactiae	Human	2019			Aragón	sensitive to all tested atb	Non-tested	Non-tested			This study
Sa_732	S. agalactiae	Human	2019			Aragón	sensitive to all tested atb	Non-tested	Non-tested			This study
Sa_733	S. agalactiae	Human	2019			Aragón	ERYR, CLINR	Non-tested	Non-tested			This study
Sa_734	S. agalactiae	Human	2019			Aragón	sensitive to all tested atb	Non-tested	Non-tested			This study
Sa_735	S. agalactiae	Human	2019			Aragón	ERYR, CLINR	Non-tested	Non-tested			This study
Sa_736	S. agalactiae	Human	2019			Aragón	sensitive to all tested atb	Non-tested	Non-tested			This study
Sa_737	S. agalactiae	Human	2019			Aragón	ERYR, CLINR	Non-tested	Non-tested			This study
Sa_738	S. agalactiae	Human	2019			Aragón	sensitive to all tested atb	Non-tested	Non-tested			This study
Sa_739	S. agalactiae	Human	2019			Aragón	sensitive to all tested atb	Non-tested	Non-tested			This study
Sa_740	S. agalactiae	Human	2019			Aragón	sensitive to all tested atb	Non-tested	Non-tested			This study
Sa_741	S. agalactiae	Human	2019			Aragón	sensitive to all tested atb	Non-tested	Non-tested			This study
Sa_742	S. agalactiae	Human	2019			Aragón	ERYR, CLINR	Non-tested	Non-tested			This study
Sa_743	S. agalactiae	Human	2019			Aragón	sensitive to all tested atb	Non-tested	Non-tested			This study
Sa_744	S. agalactiae	Human	2019			Aragón	sensitive to all tested atb	Non-tested	Non-tested			This study
Sa_745	S. agalactiae	Human	2019			Aragón	sensitive to all tested atb	Non-tested	Non-tested			This study
Sa_746	S. agalactiae	Human	2019			Aragón	ERYR, CLINR	Non-tested	Non-tested			This study
Sa_747	S. agalactiae	Human	2019			Aragón	sensitive to all tested atb	Non-tested	Non-tested			This study
Sa_748	S. agalactiae	Human	2019			Aragón	sensitive to all tested atb	Non-tested	Non-tested			This study
Sa_749	S. agalactiae	Human	2019			Aragón	TETR	Non-tested	Non-tested			This study
Sa_750	S. agalactiae	Human	2019			Aragón	ERYR, CLINR	Non-tested	Non-tested			This study
Sa_751	S. agalactiae	Human	2019			Aragón	ERYR, CLINR	Non-tested	Non-tested			This study
Sa_752	S. agalactiae	Human	2019			Aragón	sensitive to all tested atb	Non-tested	Non-tested			This study
Sa_753	S. agalactiae	Human	2019			Aragón	sensitive to all tested atb	Non-tested	Non-tested			This study
Sa_754	S. agalactiae	Human	2019			Aragón	sensitive to all tested atb	Non-tested	Non-tested			This study
Sa_755	S. agalactiae	Human	2019			Aragón	sensitive to all tested atb	Non-tested	Non-tested			This study
Sa_756	S. agalactiae	Human	2019			Aragón	sensitive to all tested atb	Non-tested	Non-tested			This study
Sa_757	S. agalactiae	Human	2019			Aragón	sensitive to all tested atb	Non-tested	Non-tested			This study
Sa_758	S. agalactiae	Human	2019			Aragón	sensitive to all tested atb	Non-tested	Non-tested			This study
Sa_759	S. agalactiae	Human	2019			Aragón	sensitive to all tested atb	Non-tested	Non-tested			This study
Sa_760	S. agalactiae	Human	2019			Aragón	TETR	Non-tested	Non-tested			This study
Sa_761	S. agalactiae	Human	2019			Aragón	sensitive to all tested atb	Non-tested	Non-tested			This study
Sa_762	S. agalactiae	Human	2019			Aragón	sensitive to all tested atb	Non-tested	Non-tested			This study
Sa_763	S. agalactiae	Human	2019			Aragón	sensitive to all tested atb	Non-tested	Non-tested			This study
Sa_764	S. agalactiae	Human	2019			Aragón	sensitive to all tested atb	Non-tested	Non-tested			This study
Sa_765	S. agalactiae	Human	2019			Aragón	sensitive to all tested atb	Non-tested	Non-tested			This study
Sa_766	S. agalactiae	Human	2019			Aragón	ERYR, CLINR	Non-tested	Non-tested			This study
Sa_767	S. agalactiae	Human	2019			Aragón	ERYR, CLINR	Non-tested	Non-tested			This study
Sa_768	S. agalactiae	Human	2019			Aragón	sensitive to all tested atb	Non-tested	Non-tested			This study
Sa_769	S. agalactiae	Human	2019			Aragón	sensitive to all tested atb	Non-tested	Non-tested			This study
Sa_770	S. agalactiae	Human	2019			Aragón	sensitive to all tested atb	Non-tested	Non-tested			This study
Sa_771	S. agalactiae	Human	2019			Aragón	sensitive to all tested atb	Non-tested	Non-tested			This study
Sa_772	S. agalactiae	Human	2019			Aragón	ERYR	Non-tested	Non-tested			This study
Sa_773	S. agalactiae	Human	2019			Aragón	sensitive to all tested atb	Non-tested	Non-tested			This study
Sa_774	S. agalactiae	Human	2019			Aragón	ERYR, CLINR	Non-tested	Non-tested			This study
Sa_775	S. agalactiae	Human	2019			Aragón	sensitive to all tested atb	Non-tested	Non-tested			This study
Sa_776	S. agalactiae	Human	2019			Aragón	sensitive to all tested atb	Non-tested	Non-tested			This study
Sa_777	S. agalactiae	Human	2019			Aragón	sensitive to all tested atb	Non-tested	Non-tested			This study
Sa_778	S. agalactiae	Human	2019			Aragón	sensitive to all tested atb	Non-tested	Non-tested			This study
Sa_779	S. agalactiae	Human	2019			Aragón	sensitive to all tested atb	Non-tested	Non-tested			This study
Sa_780	S. agalactiae	Human	2019			Aragón	sensitive to all tested atb	Non-tested	Non-tested			This study
Sa_781	S. agalactiae	Human	2019			Aragón	sensitive to all tested atb	Non-tested	Non-tested			This study
Sa_782	S. agalactiae	Human	2019			Aragón	sensitive to all tested atb	Non-tested	Non-tested			This study
Sa_783	S. agalactiae	Human	2019			Aragón	sensitive to all tested atb	Non-tested	Non-tested			This study
Sa_784	S. agalactiae	Human	2019			Aragón	sensitive to all tested atb	Non-tested	Non-tested			This study
Sa_785	S. agalactiae	Human	2019			Aragón	sensitive to all tested atb	Non-tested	Non-tested			This study
Sa_786	S. agalactiae	Human	2019			Aragón	sensitive to all tested atb	Non-tested	Non-tested			This study
Sa_787	S. agalactiae	Human	2019			Aragón	ERYR, CLINR	Non-tested	Non-tested			This study
Sa_788	S. agalactiae	Human	2019			Aragón	ERYR, CLINR	Non-tested	Non-tested			This study
Sa_789	S. agalactiae	Human	2019			Aragón	sensitive to all tested atb	Non-tested	Non-tested			This study
Sa_790	S. agalactiae	Human	2019			Aragón	sensitive to all tested atb	Non-tested	Non-tested			This study
Sa_791	S. agalactiae	Human	2019			Aragón	ERYR, CLINR	Non-tested	Non-tested			This study
Sa_792	S. agalactiae	Human	2019			Aragón	sensitive to all tested atb	Non-tested	Non-tested			This study
Sa_793	S. agalactiae	Human	2019			Aragón	sensitive to all tested atb	Non-tested	Non-tested			This study
Sa_794	S. agalactiae	Human	2019			Aragón	sensitive to all tested atb	Non-tested	Non-tested			This study
Sa_795	S. agalactiae	Human	2019			Aragón	ERYR, CLINR	Non-tested	Non-tested			This study
Sa_796	S. agalactiae	Human	2019			Aragón	sensitive to all tested atb	Non-tested	Non-tested			This study
Sa_797	S. agalactiae	Human	2019			Aragón	sensitive to all tested atb	Non-tested	Non-tested			This study
Sa_798	S. agalactiae	Human	2019			Aragón	ERYR, CLINR	Non-tested	Non-tested			This study
Sa_799	S. agalactiae	Human	2019			Aragón	sensitive to all tested atb	Non-tested	Non-tested			This study
Sa_800	S. agalactiae	Human	2019			Aragón	sensitive to all tested atb	Non-tested	Non-tested			This study
Sa_801	S. agalactiae	Human	2019			Aragón	sensitive to all tested atb	Non-tested	Non-tested			This study
Sa_802	S. agalactiae	Human	2019			Aragón	sensitive to all tested atb	Non-tested	Non-tested			This study
Sa_803	S. agalactiae	Human	2019			Aragón	sensitive to all tested atb	Non-tested	Non-tested			This study
Sa_804	S. agalactiae	Human	2019			Aragón	sensitive to all tested atb	Non-tested	Non-tested			This study
Sa_805	S. agalactiae	Human	2019			Aragón	sensitive to all tested atb	Non-tested	Non-tested			This study
Sa_806	S. agalactiae	Human	2019			Aragón	ERYR, CLINR	Non-tested	Non-tested			This study
Sa_807	S. agalactiae	Human	2019			Aragón	sensitive to all tested atb	Non-tested	Non-tested			This study
Sa_808	S. agalactiae	Human	2019			Aragón	sensitive to all tested atb	Non-tested	Non-tested			This study
Sa_809	S. agalactiae	Human	2019			Aragón	ERYR	Non-tested	Non-tested			This study
Sa_810	S. agalactiae	Human	2019			Aragón	sensitive to all tested atb	Non-tested	Non-tested			This study
Sa_811	S. agalactiae	Human	2019			Aragón	ERYR, CLINR	Non-tested	Non-tested			This study
Sa_812	S. agalactiae	Human	2019			Aragón	ERYR, CLINR, TETR	Non-tested	Non-tested			This study
Sa_813	S. agalactiae	Human	2019			Aragón	ERYR	Non-tested	Non-tested			This study
Sa_814	S. agalactiae	Human	2019			Aragón	sensitive to all tested atb	Non-tested	Non-tested			This study
Sa_815	S. agalactiae	Human	2019			Aragón	sensitive to all tested atb	Non-tested	Non-tested			This study
Sa_816	S. agalactiae	Human	2019			Aragón	sensitive to all tested atb	Non-tested	Non-tested			This study
Sa_817	S. agalactiae	Human	2019			Aragón	ERYR, CLINR	Non-tested	Non-tested			This study
Sa_818	S. agalactiae	Human	2019			Aragón	sensitive to all tested atb	Non-tested	Non-tested			This study
Sa_819	S. agalactiae	Human	2019			Aragón	ERYR, CLINR	Non-tested	Non-tested			This study
Sa_820	S. agalactiae	Human	2019			Aragón	sensitive to all tested atb	Non-tested	Non-tested			This study
Sa_821	S. agalactiae	Human	2019			Aragón	ERYR, CLINR	Non-tested	Non-tested			This study
Sa_822	S. agalactiae	Human	2019			Aragón	sensitive to all tested atb	Non-tested	Non-tested			This study
Sa_823	S. agalactiae	Human	2019			Aragón	sensitive to all tested atb	Non-tested	Non-tested			This study
Sa_824	S. agalactiae	Human	2019			Aragón	sensitive to all tested atb	Non-tested	Non-tested			This study
Sa_825	S. agalactiae	Human	2019			Aragón	ERYR, CLINR	Non-tested	Non-tested			This study
Sa_826	S. agalactiae	Human	2019			Aragón	sensitive to all tested atb	Non-tested	Non-tested			This study
Sa_827	S. agalactiae	Human	2019			Aragón	sensitive to all tested atb	Non-tested	Non-tested			This study
Sa_828	S. agalactiae	Human	2019			Aragón	sensitive to all tested atb	Non-tested	Non-tested			This study
Sa_829	S. agalactiae	Human	2019			Aragón	ERYR, CLINR	Non-tested	Non-tested			This study
Sa_830	S. agalactiae	Human	2019			Aragón	sensitive to all tested atb	Non-tested	Non-tested			This study
Sa_831	S. agalactiae	Human	2019			Aragón	sensitive to all tested atb	Non-tested	Non-tested			This study
Sa_832	S. agalactiae	Human	2019			Aragón	sensitive to all tested atb	Non-tested	Non-tested			This study
Sa_833	S. agalactiae	Human	2019			Aragón	ERYR	Non-tested	Non-tested			This study
Sa_834	S. agalactiae	Human	2019			Aragón	sensitive to all tested atb	Non-tested	Non-tested			This study
Sa_835	S. agalactiae	Human	2019			Aragón	sensitive to all tested atb	Non-tested	Non-tested			This study
Sa_836	S. agalactiae	Human	2019			Aragón	sensitive to all tested atb	Non-tested	Non-tested			This study
Sa_837	S. agalactiae	Human	2019			Aragón	sensitive to all tested atb	Non-tested	Non-tested			This study
Sa_838	S. agalactiae	Human	2019			Aragón	sensitive to all tested atb	Non-tested	Non-tested			This study
Sa_839	S. agalactiae	Human	2019			Aragón	sensitive to all tested atb	Non-tested	Non-tested			This study
Sa_840	S. agalactiae	Human	2019			Aragón	sensitive to all tested atb	Non-tested	Non-tested			This study
Sa_841	S. agalactiae	Human	2019			Aragón	sensitive to all tested atb	Non-tested	Non-tested			This study
Sa_842	S. agalactiae	Human	2019			Aragón	sensitive to all tested atb	Non-tested	Non-tested			This study
Sa_843	S. agalactiae	Human	2019			Aragón	ERYR, CLINR	Non-tested	Non-tested			This study
Sa_844	S. agalactiae	Human	2019			Aragón	ERYR, CLINR	Non-tested	Non-tested			This study
Sa_845	S. agalactiae	Human	2019			Aragón	sensitive to all tested atb	Non-tested	Non-tested			This study
Sa_846	S. agalactiae	Human	2019			Aragón	sensitive to all tested atb	Non-tested	Non-tested			This study
Sa_847	S. agalactiae	Human	2019			Aragón	sensitive to all tested atb	Non-tested	Non-tested			This study
Sa_848	S. agalactiae	Human	2019			Aragón	sensitive to all tested atb	Non-tested	Non-tested			This study
Sa_849	S. agalactiae	Human	2019			Aragón	sensitive to all tested atb	Non-tested	Non-tested			This study
Sa_850	S. agalactiae	Human	2019			Aragón	ERYR, CLINR	Non-tested	Non-tested			This study
Sa_851	S. agalactiae	Human	2019			Aragón	sensitive to all tested atb	Non-tested	Non-tested			This study
Sa_852	S. agalactiae	Human	2019			Aragón	sensitive to all tested atb	Non-tested	Non-tested			This study
Sa_853	S. agalactiae	Human	2019			Aragón	sensitive to all tested atb	Non-tested	Non-tested			This study
Sa_854	S. agalactiae	Human	2019			Aragón	sensitive to all tested atb	Non-tested	Non-tested			This study
Sa_855	S. agalactiae	Human	2019			Aragón	sensitive to all tested atb	Non-tested	Non-tested			This study
Sa_856	S. agalactiae	Human	2019			Aragón	sensitive to all tested atb	Non-tested	Non-tested			This study
Sa_857	S. agalactiae	Human	2019			Aragón	sensitive to all tested atb	Non-tested	Non-tested			This study
Sa_858	S. agalactiae	Human	2019			Aragón	sensitive to all tested atb	Non-tested	Non-tested			This study
Sa_859	S. agalactiae	Human	2019			Aragón	sensitive to all tested atb	Non-tested	Non-tested			This study
Sa_860	S. agalactiae	Human	2019			Aragón	sensitive to all tested atb	Non-tested	Non-tested			This study
Sa_861	S. agalactiae	Human	2019			Aragón	sensitive to all tested atb	Non-tested	Non-tested			This study
Sa_862	S. agalactiae	Human	2019			Aragón	ERYR, CLINR	Non-tested	Non-tested			This study
Sa_863	S. agalactiae	Human	2019			Aragón	ERYR, CLINR	Non-tested	Non-tested			This study
Sa_864	S. agalactiae	Human	2019			Aragón	ERYR, CLINR	Non-tested	Non-tested			This study
Sa_865	S. agalactiae	Human	2019			Aragón	sensitive to all tested atb	Non-tested	Non-tested			This study
Sa_866	S. agalactiae	Human	2019			Aragón	TETR	Non-tested	Non-tested			This study
Sa_867	S. agalactiae	Human	2019			Aragón	sensitive to all tested atb	Non-tested	Non-tested			This study
Sa_868	S. agalactiae	Human	2019			Aragón	ERYR	Non-tested	Non-tested			This study
Sa_869	S. agalactiae	Human	2019			Aragón	sensitive to all tested atb	Non-tested	Non-tested			This study
Sa_870	S. agalactiae	Human	2019			Aragón	sensitive to all tested atb	Non-tested	Non-tested			This study
Sa_871	S. agalactiae	Human	2019			Aragón	ERYR, CLINR	Non-tested	Non-tested			This study
Sa_872	S. agalactiae	Human	2019			Aragón	sensitive to all tested atb	Non-tested	Non-tested			This study
Sa_873	S. agalactiae	Human	2019			Aragón	sensitive to all tested atb	Non-tested	Non-tested			This study
Sa_874	S. agalactiae	Human	2019			Aragón	sensitive to all tested atb	Non-tested	Non-tested			This study
Sa_875	S. agalactiae	Human	2019			Aragón	ERYR	Non-tested	Non-tested			This study
Sa_876	S. agalactiae	Human	2019			Aragón	ERYR, CLINR	Non-tested	Non-tested			This study
Sa_877	S. agalactiae	Human	2019			Aragón	sensitive to all tested atb	Non-tested	Non-tested			This study
Sa_878	S. agalactiae	Human	2019			Aragón	sensitive to all tested atb	Non-tested	Non-tested			This study
Sa_879	S. agalactiae	Human	2019			Aragón	sensitive to all tested atb	Non-tested	Non-tested			This study
Sa_880	S. agalactiae	Human	2019			Aragón	sensitive to all tested atb	Non-tested	Non-tested			This study
Sa_881	S. agalactiae	Human	2019			Aragón	sensitive to all tested atb	Non-tested	Non-tested			This study
Sa_882	S. agalactiae	Human	2019			Aragón	sensitive to all tested atb	Non-tested	Non-tested			This study
Sa_883	S. agalactiae	Human	2019			Aragón	sensitive to all tested atb	Non-tested	Non-tested			This study
Sa_884	S. agalactiae	Human	2019			Aragón	sensitive to all tested atb	Non-tested	Non-tested			This study
Sa_885	S. agalactiae	Human	2019			Aragón	ERYR, CLINR	Non-tested	Non-tested			This study
Sa_886	S. agalactiae	Human	2019			Aragón	sensitive to all tested atb	Non-tested	Non-tested			This study
Sa_887	S. agalactiae	Human	2019			Aragón	sensitive to all tested atb	Non-tested	Non-tested			This study
Sa_888	S. agalactiae	Human	2019			Aragón	sensitive to all tested atb	Non-tested	Non-tested			This study
Sa_889	S. agalactiae	Human	2019			Aragón	sensitive to all tested atb	Non-tested	Non-tested			This study
Sa_890	S. agalactiae	Human	2019			Aragón	sensitive to all tested atb	Non-tested	Non-tested			This study
Sa_891	S. agalactiae	Human	2019			Aragón	sensitive to all tested atb	Non-tested	Non-tested			This study
Sa_892	S. agalactiae	Human	2019			Aragón	sensitive to all tested atb	Non-tested	Non-tested			This study
Sa_893	S. agalactiae	Human	2019			Aragón	sensitive to all tested atb	Non-tested	Non-tested			This study
Sa_894	S. agalactiae	Human	2019			Aragón	sensitive to all tested atb	Non-tested	Non-tested			This study
Sa_895	S. agalactiae	Human	2019			Aragón	ERYR, CLINR	Non-tested	Non-tested			This study
Sa_896	S. agalactiae	Human	2019			Aragón	sensitive to all tested atb	Non-tested	Non-tested			This study
Sa_897	S. agalactiae	Human	2019			Aragón	sensitive to all tested atb	Non-tested	Non-tested			This study
Sa_898	S. agalactiae	Human	2019			Aragón	ERYR, CLINR	Non-tested	Non-tested			This study
Sa_899	S. agalactiae	Human	2019			Aragón	sensitive to all tested atb	Non-tested	Non-tested			This study
Sa_900	S. agalactiae	Human	2019			Aragón	sensitive to all tested atb	Non-tested	Non-tested			This study
Sa_901	S. agalactiae	Human	2019			Aragón	sensitive to all tested atb	Non-tested	Non-tested			This study
Sa_902	S. agalactiae	Human	2019			Aragón	ERYR, CLINR	Non-tested	Non-tested			This study
Sa_903	S. agalactiae	Human	2019			Aragón	sensitive to all tested atb	Non-tested	Non-tested			This study
Sa_904	S. agalactiae	Human	2019			Aragón	sensitive to all tested atb	Non-tested	Non-tested			This study
Sa_905	S. agalactiae	Human	2019			Aragón	sensitive to all tested atb	Non-tested	Non-tested			This study
Sa_906	S. agalactiae	Human	2019			Aragón	ERYR, CLINR	Non-tested	Non-tested			This study
Sa_907	S. agalactiae	Human	2019			Aragón	sensitive to all tested atb	Non-tested	Non-tested			This study
Sa_908	S. agalactiae	Human	2019			Aragón	TETR	Non-tested	Non-tested			This study
Sa_909	S. agalactiae	Human	2019			Aragón	sensitive to all tested atb	Non-tested	Non-tested			This study
Sa_910	S. agalactiae	Human	2019			Aragón	sensitive to all tested atb	Non-tested	Non-tested			This study
Sa_911	S. agalactiae	Human	2019			Aragón	sensitive to all tested atb	Non-tested	Non-tested			This study
Sa_912	S. agalactiae	Human	2019			Aragón	ERYR, CLINR	Non-tested	Non-tested			This study
Sa_913	S. agalactiae	Human	2019			Aragón	sensitive to all tested atb	Non-tested	Non-tested			This study
Sa_914	S. agalactiae	Human	2019			Aragón	ERYR, CLINR, TETR	Non-tested	Non-tested			This study
Sa_915	S. agalactiae	Human	2019			Aragón	sensitive to all tested atb	Non-tested	Non-tested			This study
Sa_916	S. agalactiae	Human	2019			Aragón	sensitive to all tested atb	Non-tested	Non-tested			This study
Sa_917	S. agalactiae	Human	2019			Aragón	ERYR, CLINR	Non-tested	Non-tested			This study
Sa_918	S. agalactiae	Human	2019			Aragón	sensitive to all tested atb	Non-tested	Non-tested			This study
Sa_919	S. agalactiae	Human	2019			Aragón	TETR	Non-tested	Non-tested			This study
Sa_920	S. agalactiae	Human	2019			Aragón	sensitive to all tested atb	Non-tested	Non-tested			This study
Sa_921	S. agalactiae	Human	2019			Aragón	sensitive to all tested atb	Non-tested	Non-tested			This study
Sa_922	S. agalactiae	Human	2019			Aragón	sensitive to all tested atb	Non-tested	Non-tested			This study
Sa_923	S. agalactiae	Human	2019			Aragón	sensitive to all tested atb	Non-tested	Non-tested			This study
Sa_924	S. agalactiae	Human	2019			Aragón	ERYR, CLINR	Non-tested	Non-tested			This study
Sa_925	S. agalactiae	Human	2019			Aragón	ERYR	Non-tested	Non-tested			This study
Sa_926	S. agalactiae	Human	2019			Aragón	sensitive to all tested atb	Non-tested	Non-tested			This study
Sa_927	S. agalactiae	Human	2019			Aragón	sensitive to all tested atb	Non-tested	Non-tested			This study
Sa_928	S. agalactiae	Human	2019			Aragón	ERYR, CLINR	Non-tested	Non-tested			This study
Sa_929	S. agalactiae	Human	2019			Aragón	sensitive to all tested atb	Non-tested	Non-tested			This study
Sa_930	S. agalactiae	Human	2019			Aragón	sensitive to all tested atb	Non-tested	Non-tested			This study
Sa_931	S. agalactiae	Human	2019			Aragón	sensitive to all tested atb	Non-tested	Non-tested			This study
Sa_932	S. agalactiae	Human	2019			Aragón	sensitive to all tested atb	Non-tested	Non-tested			This study
Sa_933	S. agalactiae	Human	2019			Aragón	ERYR, CLINR	Non-tested	Non-tested			This study
Sa_934	S. agalactiae	Human	2019			Aragón	sensitive to all tested atb	Non-tested	Non-tested			This study
Sa_935	S. agalactiae	Human	2019			Aragón	sensitive to all tested atb	Non-tested	Non-tested			This study
Sa_936	S. agalactiae	Human	2019			Aragón	sensitive to all tested atb	Non-tested	Non-tested			This study
Sa_937	S. agalactiae	Human	2019			Aragón	ERYR, CLINR	Non-tested	Non-tested			This study
Sa_938	S. agalactiae	Human	2019			Aragón	sensitive to all tested atb	Non-tested	Non-tested			This study
Sa_939	S. agalactiae	Human	2019			Aragón	sensitive to all tested atb	Non-tested	Non-tested			This study
Sa_940	S. agalactiae	Human	2019			Aragón	sensitive to all tested atb	Non-tested	Non-tested			This study
Sa_941	S. agalactiae	Human	2019			Aragón	sensitive to all tested atb	Non-tested	Non-tested			This study
Sa_942	S. agalactiae	Human	2019			Aragón	sensitive to all tested atb	Non-tested	Non-tested			This study
Sa_943	S. agalactiae	Human	2019			Aragón	sensitive to all tested atb	Non-tested	Non-tested			This study
Sa_944	S. agalactiae	Human	2019			Aragón	sensitive to all tested atb	Non-tested	Non-tested			This study
Sa_945	S. agalactiae	Human	2019			Aragón	sensitive to all tested atb	Non-tested	Non-tested			This study
Sa_946	S. agalactiae	Human	2019			Aragón	sensitive to all tested atb	Non-tested	Non-tested			This study
Sa_947	S. agalactiae	Human	2019			Aragón	sensitive to all tested atb	Non-tested	Non-tested			This study
Sa_948	S. agalactiae	Human	2019			Aragón	ERYR, CLINR	Non-tested	Non-tested			This study
Sa_949	S. agalactiae	Human	2019			Aragón	sensitive to all tested atb	Non-tested	Non-tested			This study
Sa_950	S. agalactiae	Human	2019			Aragón	sensitive to all tested atb	Non-tested	Non-tested			This study
Sa_951	S. agalactiae	Human	2019			Aragón	sensitive to all tested atb	Non-tested	Non-tested			This study
Sa_952	S. agalactiae	Human	2019			Aragón	sensitive to all tested atb	Non-tested	Non-tested			This study
Sa_953	S. agalactiae	Human	2019			Aragón	TETR	Non-tested	Non-tested			This study
Sa_954	S. agalactiae	Human	2019			Aragón	sensitive to all tested atb	Non-tested	Non-tested			This study
Sa_955	S. agalactiae	Human	2019			Aragón	sensitive to all tested atb	Non-tested	Non-tested			This study
Sa_956	S. agalactiae	Human	2019			Aragón	sensitive to all tested atb	Non-tested	Non-tested			This study
Sa_957	S. agalactiae	Human	2019			Aragón	sensitive to all tested atb	Non-tested	Non-tested			This study
Sa_958	S. agalactiae	Human	2019			Aragón	sensitive to all tested atb	Non-tested	Non-tested			This study
Sa_959	S. agalactiae	Human	2019			Aragón	TETR	Non-tested	Non-tested			This study
Sa_960	S. agalactiae	Human	2019			Aragón	ERYR, TETR	Non-tested	Non-tested			This study
Sa_961	S. agalactiae	Human	2019			Aragón	sensitive to all tested atb	Non-tested	Non-tested			This study
Sa_962	S. agalactiae	Human	2019			Aragón	sensitive to all tested atb	Non-tested	Non-tested			This study
Sa_963	S. agalactiae	Human	2019			Aragón	ERYR, CLINR	Non-tested	Non-tested			This study
Sa_964	S. agalactiae	Human	2019			Aragón	sensitive to all tested atb	Non-tested	Non-tested			This study
Sa_965	S. agalactiae	Human	2019			Aragón	sensitive to all tested atb	Non-tested	Non-tested			This study
Sa_966	S. agalactiae	Human	2019			Aragón	sensitive to all tested atb	Non-tested	Non-tested			This study
Sa_967	S. agalactiae	Human	2019			Aragón	sensitive to all tested atb	Non-tested	Non-tested			This study
Sa_968	S. agalactiae	Human	2019			Aragón	ERYR, CLINR	Non-tested	Non-tested			This study
Sa_969	S. agalactiae	Human	2019			Aragón	sensitive to all tested atb	Non-tested	Non-tested			This study
Sa_970	S. agalactiae	Human	2019			Aragón	sensitive to all tested atb	Non-tested	Non-tested			This study
Sa_971	S. agalactiae	Human	2019			Aragón	sensitive to all tested atb	Non-tested	Non-tested			This study
Sa_972	S. agalactiae	Human	2019			Aragón	sensitive to all tested atb	Non-tested	Non-tested			This study
Sa_973	S. agalactiae	Human	2019			Aragón	sensitive to all tested atb	Non-tested	Non-tested			This study
Sa_974	S. agalactiae	Human	2019			Aragón	sensitive to all tested atb	Non-tested	Non-tested			This study
Sa_975	S. agalactiae	Human	2019			Aragón	ERYR, CLINR	Non-tested	Non-tested			This study
Sa_976	S. agalactiae	Human	2019			Aragón	TETR	Non-tested	Non-tested			This study
Sa_977	S. agalactiae	Human	2019			Aragón	sensitive to all tested atb	Non-tested	Non-tested			This study
Sa_978	S. agalactiae	Human	2019			Aragón	ERYR, CLINR	Non-tested	Non-tested			This study
Sa_979	S. agalactiae	Human	2019			Aragón	ERYR, CLINR	Non-tested	Non-tested			This study
Sa_980	S. agalactiae	Human	2019			Aragón	sensitive to all tested atb	Non-tested	Non-tested			This study
Sa_981	S. agalactiae	Human	2019			Aragón	ERYR, CLINR	Non-tested	Non-tested			This study
Sa_982	S. agalactiae	Human	2019			Aragón	sensitive to all tested atb	Non-tested	Non-tested			This study
Sa_983	S. agalactiae	Human	2019			Aragón	TETR	Non-tested	Non-tested			This study
Sa_984	S. agalactiae	Human	2019			Aragón	sensitive to all tested atb	Non-tested	Non-tested			This study
Sa_985	S. agalactiae	Human	2019			Aragón	sensitive to all tested atb	Non-tested	Non-tested			This study
Sa_986	S. agalactiae	Human	2019			Aragón	sensitive to all tested atb	Non-tested	Non-tested			This study
Sa_987	S. agalactiae	Human	2019			Aragón	sensitive to all tested atb	Non-tested	Non-tested			This study
Sa_988	S. agalactiae	Human	2019			Aragón	sensitive to all tested atb	Non-tested	Non-tested			This study
Sa_989	S. agalactiae	Human	2019			Aragón	sensitive to all tested atb	Non-tested	Non-tested			This study
Sa_990	S. agalactiae	Human	2019			Aragón	sensitive to all tested atb	Non-tested	Non-tested			This study
Sa_991	S. agalactiae	Human	2019			Aragón	ERYR, CLINR	Non-tested	Non-tested			This study
Sa_992	S. agalactiae	Human	2019			Aragón	sensitive to all tested atb	Non-tested	Non-tested			This study
Sa_993	S. agalactiae	Human	2019			Aragón	sensitive to all tested atb	Non-tested	Non-tested			This study
Sa_994	S. agalactiae	Human	2019			Aragón	sensitive to all tested atb	Non-tested	Non-tested			This study
Sa_995	S. agalactiae	Human	2019			Aragón	sensitive to all tested atb	Non-tested	Non-tested			This study
Sa_996	S. agalactiae	Human	2019			Aragón	ERYR, CLINR	Non-tested	Non-tested			This study
Sa_997	S. agalactiae	Human	2019			Aragón	sensitive to all tested atb	Non-tested	Non-tested			This study
Sa_998	S. agalactiae	Human	2019			Aragón	ERYR, CLINR	Non-tested	Non-tested			This study
Sa_999	S. agalactiae	Human	2019			Aragón	sensitive to all tested atb	Non-tested	Non-tested			This study
Sa_1000	S. agalactiae	Human	2019			Aragón	sensitive to all tested atb	Non-tested	Non-tested			This study
Sa_1001	S. agalactiae	Human	2019			Aragón	sensitive to all tested atb	Non-tested	Non-tested			This study
Sa_1002	S. agalactiae	Human	2019			Aragón	sensitive to all tested atb	Non-tested	Non-tested			This study
Sa_1003	S. agalactiae	Human	2019			Aragón	sensitive to all tested atb	Non-tested	Non-tested			This study
Sa_1004	S. agalactiae	Human	2019			Aragón	sensitive to all tested atb	Non-tested	Non-tested			This study
Sa_1005	S. agalactiae	Human	2019			Aragón	sensitive to all tested atb	Non-tested	Non-tested			This study
Sa_1006	S. agalactiae	Human	2019			Aragón	sensitive to all tested atb	Non-tested	Non-tested			This study
Sa_1007	S. agalactiae	Human	2019			Aragón	sensitive to all tested atb	Non-tested	Non-tested			This study
Sa_1008	S. agalactiae	Human	2019			Aragón	sensitive to all tested atb	Non-tested	Non-tested			This study
Sa_1009	S. agalactiae	Human	2019			Aragón	sensitive to all tested atb	Non-tested	Non-tested			This study
Sa_1010	S. agalactiae	Human	2019			Aragón	sensitive to all tested atb	Non-tested	Non-tested			This study
Sa_1011	S. agalactiae	Human	2019			Aragón	sensitive to all tested atb	Non-tested	Non-tested			This study
Sa_1012	S. agalactiae	Human	2019			Aragón	sensitive to all tested atb	Non-tested	Non-tested			This study
Sa_1013	S. agalactiae	Human	2019			Aragón	sensitive to all tested atb	Non-tested	Non-tested			This study
Sa_1014	S. agalactiae	Human	2019			Aragón	sensitive to all tested atb	Non-tested	Non-tested			This study
Sa_1015	S. agalactiae	Human	2019			Aragón	sensitive to all tested atb	Non-tested	Non-tested			This study
Sa_1016	S. agalactiae	Human	2019			Aragón	sensitive to all tested atb	Non-tested	Non-tested			This study
Sa_1017	S. agalactiae	Human	2019			Aragón	ERYR	Non-tested	Non-tested			This study
Sa_1018	S. agalactiae	Human	2019			Aragón	ERYR, CLINR	Non-tested	Non-tested			This study
Sa_1019	S. agalactiae	Human	2019			Aragón	sensitive to all tested atb	Non-tested	Non-tested			This study
Sa_1020	S. agalactiae	Human	2019			Aragón	sensitive to all tested atb	Non-tested	Non-tested			This study
Sa_1021	S. agalactiae	Human	2019			Aragón	sensitive to all tested atb	Non-tested	Non-tested			This study
Sa_1022	S. agalactiae	Human	2019			Aragón	sensitive to all tested atb	Non-tested	Non-tested			This study
Sa_1023	S. agalactiae	Human	2019			Aragón	sensitive to all tested atb	Non-tested	Non-tested			This study
Sa_1024	S. agalactiae	Human	2019			Aragón	sensitive to all tested atb	Non-tested	Non-tested			This study
Sa_1025	S. agalactiae	Human	2019			Aragón	sensitive to all tested atb	Non-tested	Non-tested			This study
Sa_1026	S. agalactiae	Human	2019			Aragón	sensitive to all tested atb	Non-tested	Non-tested			This study
Sa_1027	S. agalactiae	Human	2019			Aragón	sensitive to all tested atb	Non-tested	Non-tested			This study
Sa_1028	S. agalactiae	Human	2019			Aragón	sensitive to all tested atb	Non-tested	Non-tested			This study
Sa_1029	S. agalactiae	Human	2019			Aragón	sensitive to all tested atb	Non-tested	Non-tested			This study
Sa_1030	S. agalactiae	Human	2019			Aragón	ERYR, CLINR	Non-tested	Non-tested			This study
Sa_1031	S. agalactiae	Human	2019			Aragón	sensitive to all tested atb	Non-tested	Non-tested			This study
Sa_1032	S. agalactiae	Human	2019			Aragón	sensitive to all tested atb	Non-tested	Non-tested			This study
Sa_1033	S. agalactiae	Human	2019			Aragón	ERYR, CLINR	Non-tested	Non-tested			This study
Sa_1034	S. agalactiae	Human	2019			Aragón	sensitive to all tested atb	Non-tested	Non-tested			This study
Sa_1035	S. agalactiae	Human	2019			Aragón	sensitive to all tested atb	Non-tested	Non-tested			This study
Sa_1036	S. agalactiae	Human	2019			Aragón	sensitive to all tested atb	Non-tested	Non-tested			This study
Sa_1037	S. agalactiae	Human	2019			Aragón	ERYR, CLINR	Non-tested	Non-tested			This study
Sa_1038	S. agalactiae	Human	2019			Aragón	ERYR, CLINR	Non-tested	Non-tested			This study
Sa_1039	S. agalactiae	Human	2019			Aragón	sensitive to all tested atb	Non-tested	Non-tested			This study
Sa_1040	S. agalactiae	Human	2019			Aragón	sensitive to all tested atb	Non-tested	Non-tested			This study
Sa_1041	S. agalactiae	Human	2019			Aragón	ERYR, CLINR	Non-tested	Non-tested			This study
Sa_1042	S. agalactiae	Human	2019			Aragón	sensitive to all tested atb	Non-tested	Non-tested			This study
Sa_1043	S. agalactiae	Human	2019			Aragón	ERYR	Non-tested	Non-tested			This study
Sa_1044	S. agalactiae	Human	2019			Aragón	sensitive to all tested atb	Non-tested	Non-tested			This study
Sa_1045	S. agalactiae	Human	2019			Aragón	sensitive to all tested atb	Non-tested	Non-tested			This study
Sa_1046	S. agalactiae	Human	2019			Aragón	sensitive to all tested atb	Non-tested	Non-tested			This study
Sa_1047	S. agalactiae	Human	2019			Aragón	sensitive to all tested atb	Non-tested	Non-tested			This study
Sa_1048	S. agalactiae	Human	2019			Aragón	sensitive to all tested atb	Non-tested	Non-tested			This study
Sa_1049	S. agalactiae	Human	2019			Aragón	sensitive to all tested atb	Non-tested	Non-tested			This study
Sa_1050	S. agalactiae	Human	2019			Aragón	sensitive to all tested atb	Non-tested	Non-tested			This study
Sa_1051	S. agalactiae	Human	2019			Aragón	sensitive to all tested atb	Non-tested	Non-tested			This study
Sa_1052	S. agalactiae	Human	2019			Aragón	sensitive to all tested atb	Non-tested	Non-tested			This study
Sa_1053	S. agalactiae	Human	2019			Aragón	sensitive to all tested atb	Non-tested	Non-tested			This study
Sa_1054	S. agalactiae	Human	2019			Aragón	sensitive to all tested atb	Non-tested	Non-tested			This study
Sa_1055	S. agalactiae	Human	2019			Aragón	sensitive to all tested atb	Non-tested	Non-tested			This study
Sa_1056	S. agalactiae	Human	2019			Aragón	ERYR	Non-tested	Non-tested			This study
Sa_1057	S. agalactiae	Human	2019			Aragón	ERYR, CLINR	Non-tested	Non-tested			This study
Sa_1058	S. agalactiae	Human	2019			Aragón	sensitive to all tested atb	Non-tested	Non-tested			This study
Sa_1059	S. agalactiae	Human	2019			Aragón	sensitive to all tested atb	Non-tested	Non-tested			This study
Sa_1060	S. agalactiae	Human	2019			Aragón	sensitive to all tested atb	Non-tested	Non-tested			This study
Sa_1061	S. agalactiae	Human	2019			Aragón	ERYR, CLINR	Non-tested	Non-tested			This study
Sa_1062	S. agalactiae	Human	2019			Aragón	ERYR, CLINR	Non-tested	Non-tested			This study
Sa_1063	S. agalactiae	Human	2019			Aragón	sensitive to all tested atb	Non-tested	Non-tested			This study
Sa_1064	S. agalactiae	Human	2019			Aragón	sensitive to all tested atb	Non-tested	Non-tested			This study
Sa_1065	S. agalactiae	Human	2019			Aragón	sensitive to all tested atb	Non-tested	Non-tested			This study
Sa_1066	S. agalactiae	Human	2019			Aragón	sensitive to all tested atb	Non-tested	Non-tested			This study
Sa_1067	S. agalactiae	Human	2019			Aragón	ERYR, CLINR	Non-tested	Non-tested			This study
Sa_1068	S. agalactiae	Human	2019			Aragón	sensitive to all tested atb	Non-tested	Non-tested			This study
Sa_1069	S. agalactiae	Human	2019			Aragón	sensitive to all tested atb	Non-tested	Non-tested			This study
Sa_1070	S. agalactiae	Human	2019			Aragón	sensitive to all tested atb	Non-tested	Non-tested			This study
Sa_1071	S. agalactiae	Human	2019			Aragón	sensitive to all tested atb	Non-tested	Non-tested			This study
Sa_1072	S. agalactiae	Human	2019			Aragón	sensitive to all tested atb	Non-tested	Non-tested			This study
Sa_1073	S. agalactiae	Human	2019			Aragón	sensitive to all tested atb	Non-tested	Non-tested			This study
Sa_1074	S. agalactiae	Human	2019			Aragón	sensitive to all tested atb	Non-tested	Non-tested			This study
Sa_1075	S. agalactiae	Human	2019			Aragón	ERYR	Non-tested	Non-tested			This study
Sa_1076	S. agalactiae	Human	2019			Aragón	sensitive to all tested atb	Non-tested	Non-tested			This study
Sa_1077	S. agalactiae	Human	2019			Aragón	sensitive to all tested atb	Non-tested	Non-tested			This study
Sa_1078	S. agalactiae	Human	2019			Aragón	sensitive to all tested atb	Non-tested	Non-tested			This study
Sa_1079	S. agalactiae	Human	2019			Aragón	sensitive to all tested atb	Non-tested	Non-tested			This study
Sa_1080	S. agalactiae	Human	2019			Aragón	sensitive to all tested atb	Non-tested	Non-tested			This study
Sa_1081	S. agalactiae	Human	2019			Aragón	sensitive to all tested atb	Non-tested	Non-tested			This study
Sa_1082	S. agalactiae	Human	2019			Aragón	sensitive to all tested atb	Non-tested	Non-tested			This study
Sa_1083	S. agalactiae	Human	2019			Aragón	sensitive to all tested atb	Non-tested	Non-tested			This study
Sa_1084	S. agalactiae	Human	2019			Aragón	sensitive to all tested atb	Non-tested	Non-tested			This study
Sa_1085	S. agalactiae	Human	2019			Aragón	sensitive to all tested atb	Non-tested	Non-tested			This study
Sa_1086	S. agalactiae	Human	2019			Aragón	sensitive to all tested atb	Non-tested	Non-tested			This study
Sa_1087	S. agalactiae	Human	2020			Aragón	sensitive to all tested atb	Non-tested	Non-tested			This study
Sa_1088	S. agalactiae	Human	2020			Aragón	sensitive to all tested atb	Non-tested	Non-tested			This study
Sa_1089	S. agalactiae	Human	2020			Aragón	TETR	Non-tested	Non-tested			This study
Sa_1090	S. agalactiae	Human	2020			Aragón	sensitive to all tested atb	Non-tested	Non-tested			This study
Sa_1091	S. agalactiae	Human	2020			Aragón	CLINR	Non-tested	Non-tested			This study
Sa_1092	S. agalactiae	Human	2020			Aragón	sensitive to all tested atb	Non-tested	Non-tested			This study
Sa_1093	S. agalactiae	Human	2020			Aragón	sensitive to all tested atb	Non-tested	Non-tested			This study
Sa_1094	S. agalactiae	Human	2020			Aragón	sensitive to all tested atb	Non-tested	Non-tested			This study
Sa_1095	S. agalactiae	Human	2020			Aragón	sensitive to all tested atb	Non-tested	Non-tested			This study
Sa_1096	S. agalactiae	Human	2020			Aragón	sensitive to all tested atb	Non-tested	Non-tested			This study
Sa_1097	S. agalactiae	Human	2020			Aragón	ERYR, CLINR	Non-tested	Non-tested			This study
Sa_1098	S. agalactiae	Human	2020			Aragón	ERYR, CLINR	Non-tested	Non-tested			This study
Sa_1099	S. agalactiae	Human	2020			Aragón	ERYR, CLINR	Non-tested	Non-tested			This study
Sa_1100	S. agalactiae	Human	2020			Aragón	sensitive to all tested atb	Non-tested	Non-tested			This study
Sa_1101	S. agalactiae	Human	2020			Aragón	sensitive to all tested atb	Non-tested	Non-tested			This study
Sa_1102	S. agalactiae	Human	2020			Aragón	sensitive to all tested atb	Non-tested	Non-tested			This study
Sa_1103	S. agalactiae	Human	2020			Aragón	sensitive to all tested atb	Non-tested	Non-tested			This study
Sa_1104	S. agalactiae	Human	2020			Aragón	sensitive to all tested atb	Non-tested	Non-tested			This study
Sa_1105	S. agalactiae	Human	2020			Aragón	ERYR, CLINR	Non-tested	Non-tested			This study
Sa_1106	S. agalactiae	Human	2020			Aragón	ERYR, CLINR	Non-tested	Non-tested			This study
Sa_1107	S. agalactiae	Human	2020			Aragón	ERYR, CLINR	Non-tested	Non-tested			This study
Sa_1108	S. agalactiae	Human	2020			Aragón	sensitive to all tested atb	Non-tested	Non-tested			This study
Sa_1109	S. agalactiae	Human	2020			Aragón	ERYR, TETR	Non-tested	Non-tested			This study
Sa_1110	S. agalactiae	Human	2020			Aragón	sensitive to all tested atb	Non-tested	Non-tested			This study
Sa_1111	S. agalactiae	Human	2020			Aragón	sensitive to all tested atb	Non-tested	Non-tested			This study
Sa_1112	S. agalactiae	Human	2020			Aragón	ERYR, CLINR	Non-tested	Non-tested			This study
Sa_1113	S. agalactiae	Human	2020			Aragón	sensitive to all tested atb	Non-tested	Non-tested			This study
Sa_1114	S. agalactiae	Human	2020			Aragón	ERYR, CLINR	Non-tested	Non-tested			This study
Sa_1115	S. agalactiae	Human	2020			Aragón	sensitive to all tested atb	Non-tested	Non-tested			This study
Sa_1116	S. agalactiae	Human	2020			Aragón	sensitive to all tested atb	Non-tested	Non-tested			This study
Sa_1117	S. agalactiae	Human	2020			Aragón	ERYR, CLINR	Non-tested	Non-tested			This study
Sa_1118	S. agalactiae	Human	2020			Aragón	ERYR, TETR	Non-tested	Non-tested			This study
Sa_1119	S. agalactiae	Human	2020			Aragón	sensitive to all tested atb	Non-tested	Non-tested			This study
Sa_1120	S. agalactiae	Human	2020			Aragón	sensitive to all tested atb	Non-tested	Non-tested			This study
Sa_1121	S. agalactiae	Human	2020			Aragón	sensitive to all tested atb	Non-tested	Non-tested			This study
Sa_1122	S. agalactiae	Human	2020			Aragón	sensitive to all tested atb	Non-tested	Non-tested			This study
Sa_1123	S. agalactiae	Human	2020			Aragón	sensitive to all tested atb	Non-tested	Non-tested			This study
Sa_1124	S. agalactiae	Human	2020			Aragón	sensitive to all tested atb	Non-tested	Non-tested			This study
Sa_1125	S. agalactiae	Human	2020			Aragón	ERYR, CLINR	Non-tested	Non-tested			This study
Sa_1126	S. agalactiae	Human	2020			Aragón	ERYR	Non-tested	Non-tested			This study
Sa_1127	S. agalactiae	Human	2020			Aragón	ERYR, CLINR	Non-tested	Non-tested			This study
Sa_1128	S. agalactiae	Human	2020			Aragón	ERYR, CLINR	Non-tested	Non-tested			This study
Sa_1129	S. agalactiae	Human	2020			Aragón	sensitive to all tested atb	Non-tested	Non-tested			This study
Sa_1130	S. agalactiae	Human	2020			Aragón	sensitive to all tested atb	Non-tested	Non-tested			This study
Sa_1131	S. agalactiae	Human	2020			Aragón	ERYR, CLINR	Non-tested	Non-tested			This study
Sa_1132	S. agalactiae	Human	2020			Aragón	sensitive to all tested atb	Non-tested	Non-tested			This study
Sa_1133	S. agalactiae	Human	2020			Aragón	sensitive to all tested atb	Non-tested	Non-tested			This study
Sa_1134	S. agalactiae	Human	2020			Aragón	sensitive to all tested atb	Non-tested	Non-tested			This study
Sa_1135	S. agalactiae	Human	2020			Aragón	sensitive to all tested atb	Non-tested	Non-tested			This study
Sa_1136	S. agalactiae	Human	2020			Aragón	ERYR, CLINR	Non-tested	Non-tested			This study
Sa_1137	S. agalactiae	Human	2020			Aragón	sensitive to all tested atb	Non-tested	Non-tested			This study
Sa_1138	S. agalactiae	Human	2020			Aragón	sensitive to all tested atb	Non-tested	Non-tested			This study
Sa_1139	S. agalactiae	Human	2020			Aragón	ERYR, CLINR	Non-tested	Non-tested			This study
Sa_1140	S. agalactiae	Human	2020			Aragón	sensitive to all tested atb	Non-tested	Non-tested			This study
Sa_1141	S. agalactiae	Human	2020			Aragón	sensitive to all tested atb	Non-tested	Non-tested			This study
Sa_1142	S. agalactiae	Human	2020			Aragón	sensitive to all tested atb	Non-tested	Non-tested			This study
Sa_1143	S. agalactiae	Human	2020			Aragón	sensitive to all tested atb	Non-tested	Non-tested			This study
Sa_1144	S. agalactiae	Human	2020			Aragón	sensitive to all tested atb	Non-tested	Non-tested			This study
Sa_1145	S. agalactiae	Human	2020			Aragón	ERYR, CLINR	Non-tested	Non-tested			This study
Sa_1146	S. agalactiae	Human	2020			Aragón	ERYR, CLINR	Non-tested	Non-tested			This study
Sa_1147	S. agalactiae	Human	2020			Aragón	sensitive to all tested atb	Non-tested	Non-tested			This study
Sa_1148	S. agalactiae	Human	2020			Aragón	ERYR, CLINR	Non-tested	Non-tested			This study
Sa_1149	S. agalactiae	Human	2020			Aragón	ERYR, CLINR	Non-tested	Non-tested			This study
Sa_1150	S. agalactiae	Human	2020			Aragón	sensitive to all tested atb	Non-tested	Non-tested			This study
Sa_1151	S. agalactiae	Human	2020			Aragón	sensitive to all tested atb	Non-tested	Non-tested			This study
Sa_1152	S. agalactiae	Human	2020			Aragón	ERYR, CLINR	Non-tested	Non-tested			This study
Sa_1153	S. agalactiae	Human	2020			Aragón	sensitive to all tested atb	Non-tested	Non-tested			This study
Sa_1154	S. agalactiae	Human	2020			Aragón	sensitive to all tested atb	Non-tested	Non-tested			This study
Sa_1155	S. agalactiae	Human	2020			Aragón	sensitive to all tested atb	Non-tested	Non-tested			This study
Sa_1156	S. agalactiae	Human	2020			Aragón	sensitive to all tested atb	Non-tested	Non-tested			This study
Sa_1157	S. agalactiae	Human	2020			Aragón	sensitive to all tested atb	Non-tested	Non-tested			This study
Sa_1158	S. agalactiae	Human	2020			Aragón	sensitive to all tested atb	Non-tested	Non-tested			This study
Sa_1159	S. agalactiae	Human	2020			Aragón	sensitive to all tested atb	Non-tested	Non-tested			This study
Sa_1160	S. agalactiae	Human	2020			Aragón	ERYR	Non-tested	Non-tested			This study
Sa_1161	S. agalactiae	Human	2020			Aragón	sensitive to all tested atb	Non-tested	Non-tested			This study
Sa_1162	S. agalactiae	Human	2020			Aragón	sensitive to all tested atb	Non-tested	Non-tested			This study
Sa_1163	S. agalactiae	Human	2020			Aragón	sensitive to all tested atb	Non-tested	Non-tested			This study
Sa_1164	S. agalactiae	Human	2020			Aragón	ERYR, CLINR	Non-tested	Non-tested			This study
Sa_1165	S. agalactiae	Human	2020			Aragón	ERYR	Non-tested	Non-tested			This study
Sa_1166	S. agalactiae	Human	2020			Aragón	sensitive to all tested atb	Non-tested	Non-tested			This study
Sa_1167	S. agalactiae	Human	2020			Aragón	TETR	Non-tested	Non-tested			This study
Sa_1168	S. agalactiae	Human	2020			Aragón	sensitive to all tested atb	Non-tested	Non-tested			This study
Sa_1169	S. agalactiae	Human	2020			Aragón	sensitive to all tested atb	Non-tested	Non-tested			This study
Sa_1170	S. agalactiae	Human	2020			Aragón	TETR	Non-tested	Non-tested			This study
Sa_1171	S. agalactiae	Human	2020			Aragón	sensitive to all tested atb	Non-tested	Non-tested			This study
Sa_1172	S. agalactiae	Human	2020			Aragón	sensitive to all tested atb	Non-tested	Non-tested			This study
Sa_1173	S. agalactiae	Human	2020			Aragón	sensitive to all tested atb	Non-tested	Non-tested			This study
Sa_1174	S. agalactiae	Human	2020			Aragón	sensitive to all tested atb	Non-tested	Non-tested			This study
Sa_1175	S. agalactiae	Human	2020			Aragón	sensitive to all tested atb	Non-tested	Non-tested			This study
Sa_1176	S. agalactiae	Human	2020			Aragón	sensitive to all tested atb	Non-tested	Non-tested			This study
Sa_1177	S. agalactiae	Human	2020			Aragón	sensitive to all tested atb	Non-tested	Non-tested			This study
Sa_1178	S. agalactiae	Human	2020			Aragón	TETR	Non-tested	Non-tested			This study
Sa_1179	S. agalactiae	Human	2020			Aragón	sensitive to all tested atb	Non-tested	Non-tested			This study
Sa_1180	S. agalactiae	Human	2020			Aragón	sensitive to all tested atb	Non-tested	Non-tested			This study
Sa_1181	S. agalactiae	Human	2020			Aragón	sensitive to all tested atb	Non-tested	Non-tested			This study
Sa_1182	S. agalactiae	Human	2020			Aragón	sensitive to all tested atb	Non-tested	Non-tested			This study
Sa_1183	S. agalactiae	Human	2020			Aragón	ERYR, CLINR	Non-tested	Non-tested			This study
Sa_1184	S. agalactiae	Human	2020			Aragón	sensitive to all tested atb	Non-tested	Non-tested			This study
Sa_1185	S. agalactiae	Human	2020			Aragón	ERYR, CLINR	Non-tested	Non-tested			This study
Sa_1186	S. agalactiae	Human	2020			Aragón	sensitive to all tested atb	Non-tested	Non-tested			This study
Sa_1187	S. agalactiae	Human	2020			Aragón	ERYR, CLINR	Non-tested	Non-tested			This study
Sa_1188	S. agalactiae	Human	2020			Aragón	sensitive to all tested atb	Non-tested	Non-tested			This study
Sa_1189	S. agalactiae	Human	2020			Aragón	sensitive to all tested atb	Non-tested	Non-tested			This study
Sa_1190	S. agalactiae	Human	2020			Aragón	ERYR	Non-tested	Non-tested			This study
Sa_1191	S. agalactiae	Human	2020			Aragón	TETR	Non-tested	Non-tested			This study
Sa_1192	S. agalactiae	Human	2020			Aragón	sensitive to all tested atb	Non-tested	Non-tested			This study
Sa_1193	S. agalactiae	Human	2020			Aragón	sensitive to all tested atb	Non-tested	Non-tested			This study
Sa_1194	S. agalactiae	Human	2020			Aragón	sensitive to all tested atb	Non-tested	Non-tested			This study
Sa_1195	S. agalactiae	Human	2020			Aragón	sensitive to all tested atb	Non-tested	Non-tested			This study
Sa_1196	S. agalactiae	Human	2020			Aragón	sensitive to all tested atb	Non-tested	Non-tested			This study
Sa_1197	S. agalactiae	Human	2020			Aragón	sensitive to all tested atb	Non-tested	Non-tested			This study
Sa_1198	S. agalactiae	Human	2020			Aragón	CLINR	Non-tested	Non-tested			This study
Sa_1199	S. agalactiae	Human	2020			Aragón	sensitive to all tested atb	Non-tested	Non-tested			This study
Sa_1200	S. agalactiae	Human	2020			Aragón	sensitive to all tested atb	Non-tested	Non-tested			This study
Sa_1201	S. agalactiae	Human	2020			Aragón	sensitive to all tested atb	Non-tested	Non-tested			This study
Sa_1202	S. agalactiae	Human	2020			Aragón	ERYR, CLINR	Non-tested	Non-tested			This study
Sa_1203	S. agalactiae	Human	2020			Aragón	ERYR, CLINR	Non-tested	Non-tested			This study
Sa_1204	S. agalactiae	Human	2020			Aragón	sensitive to all tested atb	Non-tested	Non-tested			This study
Sa_1205	S. agalactiae	Human	2020			Aragón	sensitive to all tested atb	Non-tested	Non-tested			This study
Sa_1206	S. agalactiae	Human	2020			Aragón	ERYR, CLINR	Non-tested	Non-tested			This study
Sa_1207	S. agalactiae	Human	2020			Aragón	sensitive to all tested atb	Non-tested	Non-tested			This study
Sa_1208	S. agalactiae	Human	2020			Aragón	sensitive to all tested atb	Non-tested	Non-tested			This study
Sa_1209	S. agalactiae	Human	2020			Aragón	sensitive to all tested atb	Non-tested	Non-tested			This study
Sa_1210	S. agalactiae	Human	2020			Aragón	sensitive to all tested atb	Non-tested	Non-tested			This study
Sa_1211	S. agalactiae	Human	2020			Aragón	ERYR, CLINR	Non-tested	Non-tested			This study
Sa_1212	S. agalactiae	Human	2020			Aragón	sensitive to all tested atb	Non-tested	Non-tested			This study
Sa_1213	S. agalactiae	Human	2020			Aragón	sensitive to all tested atb	Non-tested	Non-tested			This study
Sa_1214	S. agalactiae	Human	2020			Aragón	sensitive to all tested atb	Non-tested	Non-tested			This study
Sa_1215	S. agalactiae	Human	2020			Aragón	ERYR	Non-tested	Non-tested			This study
Sa_1216	S. agalactiae	Human	2020			Aragón	ERYR, CLINR	Non-tested	Non-tested			This study
Sa_1217	S. agalactiae	Human	2020			Aragón	ERYR, CLINR	Non-tested	Non-tested			This study
Sa_1218	S. agalactiae	Human	2020			Aragón	sensitive to all tested atb	Non-tested	Non-tested			This study
Sa_1219	S. agalactiae	Human	2020			Aragón	ERYR, CLINR	Non-tested	Non-tested			This study
Sa_1220	S. agalactiae	Human	2020			Aragón	sensitive to all tested atb	Non-tested	Non-tested			This study
Sa_1221	S. agalactiae	Human	2020			Aragón	ERYR, CLINR	Non-tested	Non-tested			This study
Sa_1222	S. agalactiae	Human	2020			Aragón	sensitive to all tested atb	Non-tested	Non-tested			This study
Sa_1223	S. agalactiae	Human	2020			Aragón	sensitive to all tested atb	Non-tested	Non-tested			This study
Sa_1224	S. agalactiae	Human	2020			Aragón	sensitive to all tested atb	Non-tested	Non-tested			This study
Sa_1225	S. agalactiae	Human	2020			Aragón	sensitive to all tested atb	Non-tested	Non-tested			This study
Sa_1226	S. agalactiae	Human	2020			Aragón	sensitive to all tested atb	Non-tested	Non-tested			This study
Sa_1227	S. agalactiae	Human	2020			Aragón	sensitive to all tested atb	Non-tested	Non-tested			This study
Sa_1228	S. agalactiae	Human	2020			Aragón	sensitive to all tested atb	Non-tested	Non-tested			This study
Sa_1229	S. agalactiae	Human	2020			Aragón	ERYR, CLINR	Non-tested	Non-tested			This study
Sa_1230	S. agalactiae	Human	2020			Aragón	TETR	Non-tested	Non-tested			This study
Sa_1231	S. agalactiae	Human	2020			Aragón	TETR	Non-tested	Non-tested			This study
Sa_1232	S. agalactiae	Human	2020			Aragón	sensitive to all tested atb	Non-tested	Non-tested			This study
Sa_1233	S. agalactiae	Human	2020			Aragón	ERYR, CLINR	Non-tested	Non-tested			This study
Sa_1234	S. agalactiae	Human	2020			Aragón	sensitive to all tested atb	Non-tested	Non-tested			This study
Sa_1235	S. agalactiae	Human	2020			Aragón	sensitive to all tested atb	Non-tested	Non-tested			This study
Sa_1236	S. agalactiae	Human	2020			Aragón	ERYR, CLINR	Non-tested	Non-tested			This study
Sa_1237	S. agalactiae	Human	2020			Aragón	ERYR, CLINR	Non-tested	Non-tested			This study
Sa_1238	S. agalactiae	Human	2020			Aragón	sensitive to all tested atb	Non-tested	Non-tested			This study
Sa_1239	S. agalactiae	Human	2020			Aragón	ERYR	Non-tested	Non-tested			This study
Sa_1240	S. agalactiae	Human	2020			Aragón	sensitive to all tested atb	Non-tested	Non-tested			This study
Sa_1241	S. agalactiae	Human	2020			Aragón	sensitive to all tested atb	Non-tested	Non-tested			This study
Sa_1242	S. agalactiae	Human	2020			Aragón	sensitive to all tested atb	Non-tested	Non-tested			This study
Sa_1243	S. agalactiae	Human	2020			Aragón	sensitive to all tested atb	Non-tested	Non-tested			This study
Sa_1244	S. agalactiae	Human	2020			Aragón	ERYR, CLINR	Non-tested	Non-tested			This study
Sa_1245	S. agalactiae	Human	2020			Aragón	ERYR, CLINR	Non-tested	Non-tested			This study
Sa_1246	S. agalactiae	Human	2020			Aragón	sensitive to all tested atb	Non-tested	Non-tested			This study
Sa_1247	S. agalactiae	Human	2020			Aragón	TETR	Non-tested	Non-tested			This study
Sa_1248	S. agalactiae	Human	2020			Aragón	ERYR, CLINR	Non-tested	Non-tested			This study
Sa_1249	S. agalactiae	Human	2020			Aragón	sensitive to all tested atb	Non-tested	Non-tested			This study
Sa_1250	S. agalactiae	Human	2020			Aragón	sensitive to all tested atb	Non-tested	Non-tested			This study
Sa_1251	S. agalactiae	Human	2020			Aragón	sensitive to all tested atb	Non-tested	Non-tested			This study
Sa_1252	S. agalactiae	Human	2020			Aragón	sensitive to all tested atb	Non-tested	Non-tested			This study
Sa_1253	S. agalactiae	Human	2020			Aragón	sensitive to all tested atb	Non-tested	Non-tested			This study
Sa_1254	S. agalactiae	Human	2020			Aragón	sensitive to all tested atb	Non-tested	Non-tested			This study
Sa_1255	S. agalactiae	Human	2020			Aragón	ERYR, CLINR	Non-tested	Non-tested			This study
Sa_1256	S. agalactiae	Human	2020			Aragón	ERYR, CLINR	Non-tested	Non-tested			This study
Sa_1257	S. agalactiae	Human	2020			Aragón	ERYR	Non-tested	Non-tested			This study
Sa_1258	S. agalactiae	Human	2020			Aragón	TETR	Non-tested	Non-tested			This study
Sa_1259	S. agalactiae	Human	2020			Aragón	sensitive to all tested atb	Non-tested	Non-tested			This study
Sa_1260	S. agalactiae	Human	2020			Aragón	ERYR, CLINR	Non-tested	Non-tested			This study
Sa_1261	S. agalactiae	Human	2020			Aragón	sensitive to all tested atb	Non-tested	Non-tested			This study
Sa_1262	S. agalactiae	Human	2020			Aragón	sensitive to all tested atb	Non-tested	Non-tested			This study
Sa_1263	S. agalactiae	Human	2020			Aragón	TETR	Non-tested	Non-tested			This study
Sa_1264	S. agalactiae	Human	2020			Aragón	ERYR	Non-tested	Non-tested			This study
Sa_1265	S. agalactiae	Human	2020			Aragón	ERYR, CLINR	Non-tested	Non-tested			This study
Sa_1266	S. agalactiae	Human	2020			Aragón	sensitive to all tested atb	Non-tested	Non-tested			This study
Sa_1267	S. agalactiae	Human	2020			Aragón	sensitive to all tested atb	Non-tested	Non-tested			This study
Sa_1268	S. agalactiae	Human	2020			Aragón	ERYR, CLINR	Non-tested	Non-tested			This study
Sa_1269	S. agalactiae	Human	2020			Aragón	ERYR, CLINR	Non-tested	Non-tested			This study
Sa_1270	S. agalactiae	Human	2020			Aragón	sensitive to all tested atb	Non-tested	Non-tested			This study
Sa_1271	S. agalactiae	Human	2020			Aragón	sensitive to all tested atb	Non-tested	Non-tested			This study
Sa_1272	S. agalactiae	Human	2020			Aragón	sensitive to all tested atb	Non-tested	Non-tested			This study
Sa_1273	S. agalactiae	Human	2020			Aragón	ERYR, CLINR	Non-tested	Non-tested			This study
Sa_1274	S. agalactiae	Human	2020			Aragón	ERYR, CLINR	Non-tested	Non-tested			This study
Sa_1275	S. agalactiae	Human	2020			Aragón	sensitive to all tested atb	Non-tested	Non-tested			This study
Sa_1276	S. agalactiae	Human	2020			Aragón	sensitive to all tested atb	Non-tested	Non-tested			This study
Sa_1277	S. agalactiae	Human	2020			Aragón	sensitive to all tested atb	Non-tested	Non-tested			This study
Sa_1278	S. agalactiae	Human	2020			Aragón	ERYR, CLINR	Non-tested	Non-tested			This study
Sa_1279	S. agalactiae	Human	2020			Aragón	sensitive to all tested atb	Non-tested	Non-tested			This study
Sa_1280	S. agalactiae	Human	2020			Aragón	ERYR, CLINR	Non-tested	Non-tested			This study
Sa_1281	S. agalactiae	Human	2020			Aragón	ERYR, CLINR	Non-tested	Non-tested			This study
Sa_1282	S. agalactiae	Human	2020			Aragón	sensitive to all tested atb	Non-tested	Non-tested			This study
Sa_1283	S. agalactiae	Human	2020			Aragón	sensitive to all tested atb	Non-tested	Non-tested			This study
Sa_1284	S. agalactiae	Human	2020			Aragón	ERYR, CLINR	Non-tested	Non-tested			This study
Sa_1285	S. agalactiae	Human	2020			Aragón	ERYR, CLINR	Non-tested	Non-tested			This study
Sa_1286	S. agalactiae	Human	2020			Aragón	sensitive to all tested atb	Non-tested	Non-tested			This study
Sa_1287	S. agalactiae	Human	2020			Aragón	sensitive to all tested atb	Non-tested	Non-tested			This study
Sa_1288	S. agalactiae	Human	2020			Aragón	sensitive to all tested atb	Non-tested	Non-tested			This study
Sa_1289	S. agalactiae	Human	2020			Aragón	sensitive to all tested atb	Non-tested	Non-tested			This study
Sa_1290	S. agalactiae	Human	2020			Aragón	sensitive to all tested atb	Non-tested	Non-tested			This study
Sa_1291	S. agalactiae	Human	2020			Aragón	sensitive to all tested atb	Non-tested	Non-tested			This study
Sa_1292	S. agalactiae	Human	2020			Aragón	sensitive to all tested atb	Non-tested	Non-tested			This study
Sa_1293	S. agalactiae	Human	2020			Aragón	sensitive to all tested atb	Non-tested	Non-tested			This study
Sa_1294	S. agalactiae	Human	2020			Aragón	sensitive to all tested atb	Non-tested	Non-tested			This study
Sa_1295	S. agalactiae	Human	2020			Aragón	ERYR, CLINR	Non-tested	Non-tested			This study
Sa_1296	S. agalactiae	Human	2020			Aragón	sensitive to all tested atb	Non-tested	Non-tested			This study
Sa_1297	S. agalactiae	Human	2020			Aragón	sensitive to all tested atb	Non-tested	Non-tested			This study
Sa_1298	S. agalactiae	Human	2020			Aragón	sensitive to all tested atb	Non-tested	Non-tested			This study
Sa_1299	S. agalactiae	Human	2020			Aragón	sensitive to all tested atb	Non-tested	Non-tested			This study
Sa_1300	S. agalactiae	Human	2020			Aragón	sensitive to all tested atb	Non-tested	Non-tested			This study
Sa_1301	S. agalactiae	Human	2020			Aragón	TETR	Non-tested	Non-tested			This study
Sa_1302	S. agalactiae	Human	2020			Aragón	sensitive to all tested atb	Non-tested	Non-tested			This study
Sa_1303	S. agalactiae	Human	2020			Aragón	sensitive to all tested atb	Non-tested	Non-tested			This study
Sa_1304	S. agalactiae	Human	2020			Aragón	sensitive to all tested atb	Non-tested	Non-tested			This study
Sa_1305	S. agalactiae	Human	2020			Aragón	sensitive to all tested atb	Non-tested	Non-tested			This study
Sa_1306	S. agalactiae	Human	2020			Aragón	sensitive to all tested atb	Non-tested	Non-tested			This study
Sa_1307	S. agalactiae	Human	2020			Aragón	sensitive to all tested atb	Non-tested	Non-tested			This study
Sa_1308	S. agalactiae	Human	2020			Aragón	ERYR, CLINR	Non-tested	Non-tested			This study
Sa_1309	S. agalactiae	Human	2020			Aragón	sensitive to all tested atb	Non-tested	Non-tested			This study
Sa_1310	S. agalactiae	Human	2020			Aragón	ERYR, CLINR	Non-tested	Non-tested			This study
Sa_1311	S. agalactiae	Human	2020			Aragón	ERYR, CLINR	Non-tested	Non-tested			This study
Sa_1312	S. agalactiae	Human	2020			Aragón	sensitive to all tested atb	Non-tested	Non-tested			This study
Sa_1313	S. agalactiae	Human	2020			Aragón	sensitive to all tested atb	Non-tested	Non-tested			This study
Sa_1314	S. agalactiae	Human	2020			Aragón	sensitive to all tested atb	Non-tested	Non-tested			This study
Sa_1315	S. agalactiae	Human	2020			Aragón	sensitive to all tested atb	Non-tested	Non-tested			This study
Sa_1316	S. agalactiae	Human	2020			Aragón	ERYR, CLINR	Non-tested	Non-tested			This study
Sa_1317	S. agalactiae	Human	2020			Aragón	ERYR, CLINR	Non-tested	Non-tested			This study
Sa_1318	S. agalactiae	Human	2020			Aragón	sensitive to all tested atb	Non-tested	Non-tested			This study
Sa_1319	S. agalactiae	Human	2020			Aragón	ERYR, CLINR	Non-tested	Non-tested			This study
Sa_1320	S. agalactiae	Human	2020			Aragón	sensitive to all tested atb	Non-tested	Non-tested			This study
Sa_1321	S. agalactiae	Human	2020			Aragón	ERYR, CLINR	Non-tested	Non-tested			This study
Sa_1322	S. agalactiae	Human	2020			Aragón	sensitive to all tested atb	Non-tested	Non-tested			This study
Sa_1323	S. agalactiae	Human	2020			Aragón	ERYR, CLINR	Non-tested	Non-tested			This study
Sa_1324	S. agalactiae	Human	2020			Aragón	sensitive to all tested atb	Non-tested	Non-tested			This study
Sa_1325	S. agalactiae	Human	2020			Aragón	ERYR, CLINR	Non-tested	Non-tested			This study
Sa_1326	S. agalactiae	Human	2020			Aragón	sensitive to all tested atb	Non-tested	Non-tested			This study
Sa_1327	S. agalactiae	Human	2020			Aragón	ERYR, CLINR	Non-tested	Non-tested			This study
Sa_1328	S. agalactiae	Human	2020			Aragón	sensitive to all tested atb	Non-tested	Non-tested			This study
Sa_1329	S. agalactiae	Human	2020			Aragón	sensitive to all tested atb	Non-tested	Non-tested			This study
Sa_1330	S. agalactiae	Human	2020			Aragón	sensitive to all tested atb	Non-tested	Non-tested			This study
Sa_1331	S. agalactiae	Human	2020			Aragón	sensitive to all tested atb	Non-tested	Non-tested			This study
Sa_1332	S. agalactiae	Human	2020			Aragón	sensitive to all tested atb	Non-tested	Non-tested			This study
Sa_1333	S. agalactiae	Human	2020			Aragón	sensitive to all tested atb	Non-tested	Non-tested			This study
Sa_1334	S. agalactiae	Human	2020			Aragón	sensitive to all tested atb	Non-tested	Non-tested			This study
Sa_1335	S. agalactiae	Human	2020			Aragón	ERYR, CLINR	Non-tested	Non-tested			This study
Sa_1336	S. agalactiae	Human	2020			Aragón	sensitive to all tested atb	Non-tested	Non-tested			This study
Sa_1337	S. agalactiae	Human	2020			Aragón	sensitive to all tested atb	Non-tested	Non-tested			This study
Sa_1338	S. agalactiae	Human	2020			Aragón	sensitive to all tested atb	Non-tested	Non-tested			This study
Sa_1339	S. agalactiae	Human	2020			Aragón	sensitive to all tested atb	Non-tested	Non-tested			This study
Sa_1340	S. agalactiae	Human	2020			Aragón	sensitive to all tested atb	Non-tested	Non-tested			This study
Sa_1341	S. agalactiae	Human	2020			Aragón	ERYR, CLINR	Non-tested	Non-tested			This study
Sa_1342	S. agalactiae	Human	2020			Aragón	sensitive to all tested atb	Non-tested	Non-tested			This study
Sa_1343	S. agalactiae	Human	2020			Aragón	sensitive to all tested atb	Non-tested	Non-tested			This study
Sa_1344	S. agalactiae	Human	2020			Aragón	sensitive to all tested atb	Non-tested	Non-tested			This study
Sa_1345	S. agalactiae	Human	2020			Aragón	sensitive to all tested atb	Non-tested	Non-tested			This study
Sa_1346	S. agalactiae	Human	2020			Aragón	sensitive to all tested atb	Non-tested	Non-tested			This study
Sa_1347	S. agalactiae	Human	2020			Aragón	ERYR	Non-tested	Non-tested			This study
Sa_1348	S. agalactiae	Human	2020			Aragón	sensitive to all tested atb	Non-tested	Non-tested			This study
Sa_1349	S. agalactiae	Human	2020			Aragón	ERYR, CLINR	Non-tested	Non-tested			This study
Sa_1350	S. agalactiae	Human	2020			Aragón	sensitive to all tested atb	Non-tested	Non-tested			This study
Sa_1351	S. agalactiae	Human	2020			Aragón	ERYR, CLINR	Non-tested	Non-tested			This study
Sa_1352	S. agalactiae	Human	2020			Aragón	sensitive to all tested atb	Non-tested	Non-tested			This study
Sa_1353	S. agalactiae	Human	2020			Aragón	sensitive to all tested atb	Non-tested	Non-tested			This study
Sa_1354	S. agalactiae	Human	2020			Aragón	ERYR, CLINR	Non-tested	Non-tested			This study
Sa_1355	S. agalactiae	Human	2020			Aragón	ERYR, CLINR	Non-tested	Non-tested			This study
Sa_1356	S. agalactiae	Human	2020			Aragón	sensitive to all tested atb	Non-tested	Non-tested			This study
Sa_1357	S. agalactiae	Human	2020			Aragón	ERYR, CLINR	Non-tested	Non-tested			This study
Sa_1358	S. agalactiae	Human	2020			Aragón	ERYR, CLINR	Non-tested	Non-tested			This study
Sa_1359	S. agalactiae	Human	2020			Aragón	sensitive to all tested atb	Non-tested	Non-tested			This study
Sa_1360	S. agalactiae	Human	2020			Aragón	ERYR, CLINR	Non-tested	Non-tested			This study
Sa_1361	S. agalactiae	Human	2020			Aragón	sensitive to all tested atb	Non-tested	Non-tested			This study
Sa_1362	S. agalactiae	Human	2020			Aragón	sensitive to all tested atb	Non-tested	Non-tested			This study
Sa_1363	S. agalactiae	Human	2020			Aragón	ERYR, CLINR	Non-tested	Non-tested			This study
Sa_1364	S. agalactiae	Human	2020			Aragón	sensitive to all tested atb	Non-tested	Non-tested			This study
Sa_1365	S. agalactiae	Human	2020			Aragón	sensitive to all tested atb	Non-tested	Non-tested			This study
Sa_1366	S. agalactiae	Human	2020			Aragón	sensitive to all tested atb	Non-tested	Non-tested			This study
Sa_1367	S. agalactiae	Human	2020			Aragón	TETR	Non-tested	Non-tested			This study
Sa_1368	S. agalactiae	Human	2020			Aragón	ERYR, CLINR	Non-tested	Non-tested			This study
Sa_1369	S. agalactiae	Human	2020			Aragón	sensitive to all tested atb	Non-tested	Non-tested			This study
Sa_1370	S. agalactiae	Human	2020			Aragón	sensitive to all tested atb	Non-tested	Non-tested			This study
Sa_1371	S. agalactiae	Human	2020			Aragón	TETR	Non-tested	Non-tested			This study
Sa_1372	S. agalactiae	Human	2020			Aragón	ERYR, CLINR	Non-tested	Non-tested			This study
Sa_1373	S. agalactiae	Human	2020			Aragón	sensitive to all tested atb	Non-tested	Non-tested			This study
Sa_1374	S. agalactiae	Human	2020			Aragón	sensitive to all tested atb	Non-tested	Non-tested			This study
Sa_1375	S. agalactiae	Human	2020			Aragón	sensitive to all tested atb	Non-tested	Non-tested			This study
Sa_1376	S. agalactiae	Human	2020			Aragón	sensitive to all tested atb	Non-tested	Non-tested			This study
Sa_1377	S. agalactiae	Human	2020			Aragón	ERYR, CLINR	Non-tested	Non-tested			This study
Sa_1378	S. agalactiae	Human	2020			Aragón	sensitive to all tested atb	Non-tested	Non-tested			This study
Sa_1379	S. agalactiae	Human	2020			Aragón	TETR	Non-tested	Non-tested			This study
Sa_1380	S. agalactiae	Human	2020			Aragón	sensitive to all tested atb	Non-tested	Non-tested			This study
Sa_1381	S. agalactiae	Human	2020			Aragón	sensitive to all tested atb	Non-tested	Non-tested			This study
Sa_1382	S. agalactiae	Human	2020			Aragón	sensitive to all tested atb	Non-tested	Non-tested			This study
Sa_1383	S. agalactiae	Human	2020			Aragón	ERYR	Non-tested	Non-tested			This study
Sa_1384	S. agalactiae	Human	2020			Aragón	sensitive to all tested atb	Non-tested	Non-tested			This study
Sa_1385	S. agalactiae	Human	2020			Aragón	sensitive to all tested atb	Non-tested	Non-tested			This study
Sa_1386	S. agalactiae	Human	2020			Aragón	sensitive to all tested atb	Non-tested	Non-tested			This study
Sa_1387	S. agalactiae	Human	2020			Aragón	sensitive to all tested atb	Non-tested	Non-tested			This study
Sa_1388	S. agalactiae	Human	2020			Aragón	ERYR, CLINR	Non-tested	Non-tested			This study
Sa_1389	S. agalactiae	Human	2020			Aragón	sensitive to all tested atb	Non-tested	Non-tested			This study
Sa_1390	S. agalactiae	Human	2020			Aragón	sensitive to all tested atb	Non-tested	Non-tested			This study
Sa_1391	S. agalactiae	Human	2020			Aragón	sensitive to all tested atb	Non-tested	Non-tested			This study
Sa_1392	S. agalactiae	Human	2020			Aragón	ERYR, CLINR	Non-tested	Non-tested			This study
Sa_1393	S. agalactiae	Human	2020			Aragón	ERYR, CLINR	Non-tested	Non-tested			This study
Sa_1394	S. agalactiae	Human	2020			Aragón	sensitive to all tested atb	Non-tested	Non-tested			This study
Sa_1395	S. agalactiae	Human	2020			Aragón	sensitive to all tested atb	Non-tested	Non-tested			This study
Sa_1396	S. agalactiae	Human	2020			Aragón	TETR	Non-tested	Non-tested			This study
Sa_1397	S. agalactiae	Human	2020			Aragón	sensitive to all tested atb	Non-tested	Non-tested			This study
Sa_1398	S. agalactiae	Human	2020			Aragón	ERYR, CLINR	Non-tested	Non-tested			This study
Sa_1399	S. agalactiae	Human	2020			Aragón	sensitive to all tested atb	Non-tested	Non-tested			This study
Sa_1400	S. agalactiae	Human	2020			Aragón	sensitive to all tested atb	Non-tested	Non-tested			This study
Sa_1401	S. agalactiae	Human	2020			Aragón	sensitive to all tested atb	Non-tested	Non-tested			This study
Sa_1402	S. agalactiae	Human	2020			Aragón	sensitive to all tested atb	Non-tested	Non-tested			This study
Sa_1403	S. agalactiae	Human	2020			Aragón	TETR	Non-tested	Non-tested			This study
Sa_1404	S. agalactiae	Human	2020			Aragón	sensitive to all tested atb	Non-tested	Non-tested			This study
Sa_1405	S. agalactiae	Human	2020			Aragón	sensitive to all tested atb	Non-tested	Non-tested			This study
Sa_1406	S. agalactiae	Human	2020			Aragón	sensitive to all tested atb	Non-tested	Non-tested			This study
Sa_1407	S. agalactiae	Human	2020			Aragón	sensitive to all tested atb	Non-tested	Non-tested			This study
Sa_1408	S. agalactiae	Human	2020			Aragón	ERYR	Non-tested	Non-tested			This study
Sa_1409	S. agalactiae	Human	2020			Aragón	sensitive to all tested atb	Non-tested	Non-tested			This study
Sa_1410	S. agalactiae	Human	2020			Aragón	sensitive to all tested atb	Non-tested	Non-tested			This study
Sa_1411	S. agalactiae	Human	2020			Aragón	ERYR, CLINR	Non-tested	Non-tested			This study
Sa_1412	S. agalactiae	Human	2020			Aragón	sensitive to all tested atb	Non-tested	Non-tested			This study
Sa_1413	S. agalactiae	Human	2020			Aragón	sensitive to all tested atb	Non-tested	Non-tested			This study
Sa_1414	S. agalactiae	Human	2020			Aragón	sensitive to all tested atb	Non-tested	Non-tested			This study
Sa_1415	S. agalactiae	Human	2020			Aragón	sensitive to all tested atb	Non-tested	Non-tested			This study
Sa_1416	S. agalactiae	Human	2020			Aragón	sensitive to all tested atb	Non-tested	Non-tested			This study
Sa_1417	S. agalactiae	Human	2020			Aragón	ERYR, CLINR	Non-tested	Non-tested			This study
Sa_1418	S. agalactiae	Human	2020			Aragón	sensitive to all tested atb	Non-tested	Non-tested			This study
Sa_1419	S. agalactiae	Human	2020			Aragón	ERYR, CLINR	Non-tested	Non-tested			This study
Sa_1420	S. agalactiae	Human	2020			Aragón	sensitive to all tested atb	Non-tested	Non-tested			This study
Sa_1421	S. agalactiae	Human	2020			Aragón	sensitive to all tested atb	Non-tested	Non-tested			This study
Sa_1422	S. agalactiae	Human	2020			Aragón	sensitive to all tested atb	Non-tested	Non-tested			This study
Sa_1423	S. agalactiae	Human	2020			Aragón	ERYR, CLINR	Non-tested	Non-tested			This study
Sa_1424	S. agalactiae	Human	2020			Aragón	sensitive to all tested atb	Non-tested	Non-tested			This study
Sa_1425	S. agalactiae	Human	2020			Aragón	sensitive to all tested atb	Non-tested	Non-tested			This study
Sa_1426	S. agalactiae	Human	2020			Aragón	sensitive to all tested atb	Non-tested	Non-tested			This study
Sa_1427	S. agalactiae	Human	2020			Aragón	sensitive to all tested atb	Non-tested	Non-tested			This study
Sa_1428	S. agalactiae	Human	2020			Aragón	sensitive to all tested atb	Non-tested	Non-tested			This study
Sa_1429	S. agalactiae	Human	2020			Aragón	sensitive to all tested atb	Non-tested	Non-tested			This study
Sa_1430	S. agalactiae	Human	2020			Aragón	sensitive to all tested atb	Non-tested	Non-tested			This study
Sa_1431	S. agalactiae	Human	2020			Aragón	sensitive to all tested atb	Non-tested	Non-tested			This study
Sa_1432	S. agalactiae	Human	2020			Aragón	sensitive to all tested atb	Non-tested	Non-tested			This study
Sa_1433	S. agalactiae	Human	2020			Aragón	ERYR, CLINR	Non-tested	Non-tested			This study
Sa_1434	S. agalactiae	Human	2020			Aragón	sensitive to all tested atb	Non-tested	Non-tested			This study
Sa_1435	S. agalactiae	Human	2020			Aragón	ERYR, CLINR	Non-tested	Non-tested			This study
Sa_1436	S. agalactiae	Human	2020			Aragón	sensitive to all tested atb	Non-tested	Non-tested			This study
Sa_1437	S. agalactiae	Human	2020			Aragón	sensitive to all tested atb	Non-tested	Non-tested			This study
Sa_1438	S. agalactiae	Human	2020			Aragón	sensitive to all tested atb	Non-tested	Non-tested			This study
Sa_1439	S. agalactiae	Human	2020			Aragón	sensitive to all tested atb	Non-tested	Non-tested			This study
Sa_1440	S. agalactiae	Human	2020			Aragón	ERYR, CLINR, TETR	Non-tested	Non-tested			This study
Sa_1441	S. agalactiae	Human	2020			Aragón	ERYR, CLINR	Non-tested	Non-tested			This study
Sa_1442	S. agalactiae	Human	2020			Aragón	sensitive to all tested atb	Non-tested	Non-tested			This study
Sa_1443	S. agalactiae	Human	2020			Aragón	sensitive to all tested atb	Non-tested	Non-tested			This study
Sa_1444	S. agalactiae	Human	2020			Aragón	sensitive to all tested atb	Non-tested	Non-tested			This study
Sa_1445	S. agalactiae	Human	2020			Aragón	TETR	Non-tested	Non-tested			This study
Sa_1446	S. agalactiae	Human	2020			Aragón	ERYR, TETR	Non-tested	Non-tested			This study
Sa_1447	S. agalactiae	Human	2020			Aragón	ERYR, CLINR	Non-tested	Non-tested			This study
Sa_1448	S. agalactiae	Human	2020			Aragón	ERYR, CLINR	Non-tested	Non-tested			This study
Sa_1449	S. agalactiae	Human	2020			Aragón	ERYR, CLINR	Non-tested	Non-tested			This study
Sa_1450	S. agalactiae	Human	2020			Aragón	TETR	Non-tested	Non-tested			This study
Sa_1451	S. agalactiae	Human	2020			Aragón	sensitive to all tested atb	Non-tested	Non-tested			This study
Sa_1452	S. agalactiae	Human	2020			Aragón	sensitive to all tested atb	Non-tested	Non-tested			This study
Sa_1453	S. agalactiae	Human	2020			Aragón	sensitive to all tested atb	Non-tested	Non-tested			This study
Sa_1454	S. agalactiae	Human	2020			Aragón	sensitive to all tested atb	Non-tested	Non-tested			This study
Sa_1455	S. agalactiae	Human	2020			Aragón	sensitive to all tested atb	Non-tested	Non-tested			This study
Sa_1456	S. agalactiae	Human	2020			Aragón	ERYR, CLINR	Non-tested	Non-tested			This study
Sa_1457	S. agalactiae	Human	2020			Aragón	ERYR, CLINR, TETR	Non-tested	Non-tested			This study
Sa_1458	S. agalactiae	Human	2020			Aragón	TETR	Non-tested	Non-tested			This study
Sa_1459	S. agalactiae	Human	2020			Aragón	ERYR, CLINR, TETR	Non-tested	Non-tested			This study
Sa_1460	S. agalactiae	Human	2020			Aragón	ERYR, CLINR	Non-tested	Non-tested			This study
Sa_1461	S. agalactiae	Human	2020			Aragón	TETR	Non-tested	Non-tested			This study
Sa_1462	S. agalactiae	Human	2020			Aragón	ERYR, CLINR, TETR	Non-tested	Non-tested			This study
Sa_1463	S. agalactiae	Human	2020			Aragón	sensitive to all tested atb	Non-tested	Non-tested			This study
Sa_1464	S. agalactiae	Human	2020			Aragón	ERYR	Non-tested	Non-tested			This study
Sa_1465	S. agalactiae	Human	2020			Aragón	sensitive to all tested atb	Non-tested	Non-tested			This study
Sa_1466	S. agalactiae	Human	2020			Aragón	ERYR, CLINR	Non-tested	Non-tested			This study
Sa_1467	S. agalactiae	Human	2020			Aragón	sensitive to all tested atb	Non-tested	Non-tested			This study
Sa_1468	S. agalactiae	Human	2020			Aragón	sensitive to all tested atb	Non-tested	Non-tested			This study
Sa_1469	S. agalactiae	Human	2020			Aragón	ERYR, CLINR	Non-tested	Non-tested			This study
Sa_1470	S. agalactiae	Human	2020			Aragón	ERYR, CLINR, TETR	Non-tested	Non-tested			This study
Sa_1471	S. agalactiae	Human	2020			Aragón	ERYR, CLINR	Non-tested	Non-tested			This study
Sa_1472	S. agalactiae	Human	2020			Aragón	sensitive to all tested atb	Non-tested	Non-tested			This study
Sa_1473	S. agalactiae	Human	2020			Aragón	ERYR, CLINR	Non-tested	Non-tested			This study
Sa_1474	S. agalactiae	Human	2020			Aragón	sensitive to all tested atb	Non-tested	Non-tested			This study
Sa_1475	S. agalactiae	Human	2020			Aragón	sensitive to all tested atb	Non-tested	Non-tested			This study
Sa_1476	S. agalactiae	Human	2020			Aragón	sensitive to all tested atb	Non-tested	Non-tested			This study
Sa_1477	S. agalactiae	Human	2020			Aragón	ERYR, CLINR	Non-tested	Non-tested			This study
Sa_1478	S. agalactiae	Human	2020			Aragón	sensitive to all tested atb	Non-tested	Non-tested			This study
Sa_1479	S. agalactiae	Human	2020			Aragón	ERYR, CLINR	Non-tested	Non-tested			This study
Sa_1480	S. agalactiae	Human	2020			Aragón	sensitive to all tested atb	Non-tested	Non-tested			This study
Sa_1481	S. agalactiae	Human	2020			Aragón	sensitive to all tested atb	Non-tested	Non-tested			This study
Sa_1482	S. agalactiae	Human	2020			Aragón	sensitive to all tested atb	Non-tested	Non-tested			This study
Sa_1483	S. agalactiae	Human	2020			Aragón	ERYR, CLINR	Non-tested	Non-tested			This study
Sa_1484	S. agalactiae	Human	2020			Aragón	ERYR, CLINR	Non-tested	Non-tested			This study
Sa_1485	S. agalactiae	Human	2020			Aragón	sensitive to all tested atb	Non-tested	Non-tested			This study
Sa_1486	S. agalactiae	Human	2020			Aragón	ERYR, CLINR	Non-tested	Non-tested			This study
Sa_1487	S. agalactiae	Human	2020			Aragón	ERYR, CLINR	Non-tested	Non-tested			This study
Sa_1488	S. agalactiae	Human	2020			Aragón	ERYR, CLINR	Non-tested	Non-tested			This study
Sa_1489	S. agalactiae	Human	2020			Aragón	sensitive to all tested atb	Non-tested	Non-tested			This study
Sa_1490	S. agalactiae	Human	2020			Aragón	sensitive to all tested atb	Non-tested	Non-tested			This study
Sa_1491	S. agalactiae	Human	2020			Aragón	ERYR, CLINR	Non-tested	Non-tested			This study
Sa_1492	S. agalactiae	Human	2020			Aragón	sensitive to all tested atb	Non-tested	Non-tested			This study
Sa_1493	S. agalactiae	Human	2020			Aragón	sensitive to all tested atb	Non-tested	Non-tested			This study
Sa_1494	S. agalactiae	Human	2020			Aragón	ERYR	Non-tested	Non-tested			This study
Sa_1495	S. agalactiae	Human	2020			Aragón	sensitive to all tested atb	Non-tested	Non-tested			This study
Sa_1496	S. agalactiae	Human	2020			Aragón	sensitive to all tested atb	Non-tested	Non-tested			This study
Sa_1497	S. agalactiae	Human	2020			Aragón	sensitive to all tested atb	Non-tested	Non-tested			This study
Sa_1498	S. agalactiae	Human	2020			Aragón	sensitive to all tested atb	Non-tested	Non-tested			This study
Sa_1499	S. agalactiae	Human	2020			Aragón	ERYR, CLINR	Non-tested	Non-tested			This study
Sa_1500	S. agalactiae	Human	2020			Aragón	ERYR, CLINR	Non-tested	Non-tested			This study
Sa_1501	S. agalactiae	Human	2020			Aragón	ERYR, CLINR, TETR	Non-tested	Non-tested			This study
Sa_1502	S. agalactiae	Human	2020			Aragón	sensitive to all tested atb	Non-tested	Non-tested			This study
Sa_1503	S. agalactiae	Human	2020			Aragón	sensitive to all tested atb	Non-tested	Non-tested			This study
Sa_1504	S. agalactiae	Human	2020			Aragón	ERYR, CLINR	Non-tested	Non-tested			This study
Sa_1505	S. agalactiae	Human	2020			Aragón	sensitive to all tested atb	Non-tested	Non-tested			This study
Sa_1506	S. agalactiae	Human	2020			Aragón	sensitive to all tested atb	Non-tested	Non-tested			This study
Sa_1507	S. agalactiae	Human	2020			Aragón	sensitive to all tested atb	Non-tested	Non-tested			This study
Sa_1508	S. agalactiae	Human	2020			Aragón	sensitive to all tested atb	Non-tested	Non-tested			This study
Sa_1509	S. agalactiae	Human	2020			Aragón	sensitive to all tested atb	Non-tested	Non-tested			This study
Sa_1510	S. agalactiae	Human	2020			Aragón	TETR	Non-tested	Non-tested			This study
Sa_1511	S. agalactiae	Human	2020			Aragón	sensitive to all tested atb	Non-tested	Non-tested			This study
Sa_1512	S. agalactiae	Human	2020			Aragón	sensitive to all tested atb	Non-tested	Non-tested			This study
Sa_1513	S. agalactiae	Human	2020			Aragón	sensitive to all tested atb	Non-tested	Non-tested			This study
Sa_1514	S. agalactiae	Human	2020			Aragón	sensitive to all tested atb	Non-tested	Non-tested			This study
Sa_1515	S. agalactiae	Human	2020			Aragón	sensitive to all tested atb	Non-tested	Non-tested			This study
Sa_1516	S. agalactiae	Human	2020			Aragón	ERYR, CLINR	Non-tested	Non-tested			This study
Sa_1517	S. agalactiae	Human	2020			Aragón	sensitive to all tested atb	Non-tested	Non-tested			This study
Sa_1518	S. agalactiae	Human	2020			Aragón	sensitive to all tested atb	Non-tested	Non-tested			This study
Sa_1519	S. agalactiae	Human	2020			Aragón	sensitive to all tested atb	Non-tested	Non-tested			This study
Sa_1520	S. agalactiae	Human	2020			Aragón	ERYR, CLINR	Non-tested	Non-tested			This study
Sa_1521	S. agalactiae	Human	2020			Aragón	sensitive to all tested atb	Non-tested	Non-tested			This study
Sa_1522	S. agalactiae	Human	2020			Aragón	ERYR, CLINR	Non-tested	Non-tested			This study
Sa_1523	S. agalactiae	Human	2020			Aragón	ERYR	Non-tested	Non-tested			This study
Sa_1524	S. agalactiae	Human	2020			Aragón	ERYR, CLINR	Non-tested	Non-tested			This study
Sa_1525	S. agalactiae	Human	2020			Aragón	sensitive to all tested atb	Non-tested	Non-tested			This study
Sa_1526	S. agalactiae	Human	2020			Aragón	sensitive to all tested atb	Non-tested	Non-tested			This study
Sa_1527	S. agalactiae	Human	2020			Aragón	sensitive to all tested atb	Non-tested	Non-tested			This study
Sa_1528	S. agalactiae	Human	2020			Aragón	CLINR	Non-tested	Non-tested			This study
Sa_1529	S. agalactiae	Human	2020			Aragón	sensitive to all tested atb	Non-tested	Non-tested			This study
Sa_1530	S. agalactiae	Human	2020			Aragón	sensitive to all tested atb	Non-tested	Non-tested			This study
Sa_1531	S. agalactiae	Human	2020			Aragón	ERYR, CLINR	Non-tested	Non-tested			This study
Sa_1532	S. agalactiae	Human	2020			Aragón	ERYR, CLINR	Non-tested	Non-tested			This study
Sa_1533	S. agalactiae	Human	2020			Aragón	sensitive to all tested atb	Non-tested	Non-tested			This study
Sa_1534	S. agalactiae	Human	2020			Aragón	sensitive to all tested atb	Non-tested	Non-tested			This study
Sa_1535	S. agalactiae	Human	2020			Aragón	ERYR, CLINR	Non-tested	Non-tested			This study
Sa_1536	S. agalactiae	Human	2020			Aragón	sensitive to all tested atb	Non-tested	Non-tested			This study
Sa_1537	S. agalactiae	Human	2020			Aragón	ERYR, CLINR	Non-tested	Non-tested			This study
Sa_1538	S. agalactiae	Human	2020			Aragón	sensitive to all tested atb	Non-tested	Non-tested			This study
Sa_1539	S. agalactiae	Human	2020			Aragón	sensitive to all tested atb	Non-tested	Non-tested			This study
Sa_1540	S. agalactiae	Human	2020			Aragón	sensitive to all tested atb	Non-tested	Non-tested			This study
Sa_1541	S. agalactiae	Human	2020			Aragón	sensitive to all tested atb	Non-tested	Non-tested			This study
Sa_1542	S. agalactiae	Human	2020			Aragón	ERYR, CLINR	Non-tested	Non-tested			This study
Sa_1543	S. agalactiae	Human	2020			Aragón	sensitive to all tested atb	Non-tested	Non-tested			This study
Sa_1544	S. agalactiae	Human	2020			Aragón	sensitive to all tested atb	Non-tested	Non-tested			This study
Sa_1545	S. agalactiae	Human	2020			Aragón	ERYR, CLINR, TETR	Non-tested	Non-tested			This study
Sa_1546	S. agalactiae	Human	2020			Aragón	sensitive to all tested atb	Non-tested	Non-tested			This study
Sa_1547	S. agalactiae	Human	2020			Aragón	sensitive to all tested atb	Non-tested	Non-tested			This study
Sa_1548	S. agalactiae	Human	2020			Aragón	ERYR, CLINR	Non-tested	Non-tested			This study
Sa_1549	S. agalactiae	Human	2020			Aragón	sensitive to all tested atb	Non-tested	Non-tested			This study
Sa_1550	S. agalactiae	Human	2020			Aragón	sensitive to all tested atb	Non-tested	Non-tested			This study
Sa_1551	S. agalactiae	Human	2020			Aragón	sensitive to all tested atb	Non-tested	Non-tested			This study
Sa_1552	S. agalactiae	Human	2020			Aragón	ERYR, CLINR	Non-tested	Non-tested			This study
Sa_1553	S. agalactiae	Human	2020			Aragón	sensitive to all tested atb	Non-tested	Non-tested			This study
Sa_1554	S. agalactiae	Human	2020			Aragón	sensitive to all tested atb	Non-tested	Non-tested			This study
Sa_1555	S. agalactiae	Human	2020			Aragón	sensitive to all tested atb	Non-tested	Non-tested			This study
Sa_1556	S. agalactiae	Human	2020			Aragón	sensitive to all tested atb	Non-tested	Non-tested			This study
Sa_1557	S. agalactiae	Human	2020			Aragón	sensitive to all tested atb	Non-tested	Non-tested			This study
Sa_1558	S. agalactiae	Human	2020			Aragón	sensitive to all tested atb	Non-tested	Non-tested			This study
Sa_1559	S. agalactiae	Human	2020			Aragón	sensitive to all tested atb	Non-tested	Non-tested			This study
Sa_1560	S. agalactiae	Human	2020			Aragón	sensitive to all tested atb	Non-tested	Non-tested			This study
Sa_1561	S. agalactiae	Human	2020			Aragón	sensitive to all tested atb	Non-tested	Non-tested			This study
Sa_1562	S. agalactiae	Human	2020			Aragón	ERYR, CLINR	Non-tested	Non-tested			This study
Sa_1563	S. agalactiae	Human	2020			Aragón	ERYR, CLINR	Non-tested	Non-tested			This study
Sa_1564	S. agalactiae	Human	2020			Aragón	ERYR, CLINR	Non-tested	Non-tested			This study
Sa_1565	S. agalactiae	Human	2020			Aragón	TETR	Non-tested	Non-tested			This study
Sa_1566	S. agalactiae	Human	2020			Aragón	sensitive to all tested atb	Non-tested	Non-tested			This study
Sa_1567	S. agalactiae	Human	2020			Aragón	sensitive to all tested atb	Non-tested	Non-tested			This study
Sa_1568	S. agalactiae	Human	2020			Aragón	sensitive to all tested atb	Non-tested	Non-tested			This study
Sa_1569	S. agalactiae	Human	2020			Aragón	sensitive to all tested atb	Non-tested	Non-tested			This study
Sa_1570	S. agalactiae	Human	2020			Aragón	ERYR, CLINR	Non-tested	Non-tested			This study
Sa_1571	S. agalactiae	Human	2020			Aragón	sensitive to all tested atb	Non-tested	Non-tested			This study
Sa_1572	S. agalactiae	Human	2020			Aragón	sensitive to all tested atb	Non-tested	Non-tested			This study
Sa_1573	S. agalactiae	Human	2020			Aragón	sensitive to all tested atb	Non-tested	Non-tested			This study
Sa_1574	S. agalactiae	Human	2020			Aragón	sensitive to all tested atb	Non-tested	Non-tested			This study
Sa_1575	S. agalactiae	Human	2020			Aragón	ERYR, CLINR	Non-tested	Non-tested			This study
Sa_1576	S. agalactiae	Human	2020			Aragón	ERYR, CLINR	Non-tested	Non-tested			This study
Sa_1577	S. agalactiae	Human	2021			Aragón	sensitive to all tested atb	Non-tested	Non-tested			This study
Sa_1578	S. agalactiae	Human	2021			Aragón	sensitive to all tested atb	Non-tested	Non-tested			This study
Sa_1579	S. agalactiae	Human	2021			Aragón	ERYR, CLINR	Non-tested	Non-tested			This study
Sp_02	S. pneumoniae	Human	2022			Aragón	ERYR, CLINR	Negative	Positive	erm(B)		This study
Sp_08	S. pneumoniae	Human	2021			Aragón	ERYR, CLINR, TETR	Negative	Positive	erm(B)		This study
Sp_09	S. pneumoniae	Human	2021			Aragón	ERYR, CLINR, TETR	Negative	Negative			This study
Sp_14	S. pneumoniae	Human	2021			Aragón	PENR, ERYR, CLINR, TETR	Negative	Positive	erm(B)		This study
Sp_15	S. pneumoniae	Human	2021			Aragón	PENR, ERYR, CLINR, TETR	Negative	Negative			This study
Sp_17	S. pneumoniae	Human	2021			Aragón	PENR, ERYR, CLINR, TETR	Negative	Negative			This study
Sp_19	S. pneumoniae	Human	2021			Aragón	ERYR, CLINR	Negative	Negative			This study
Sp_25	S. pneumoniae	Human	2021			Aragón	PENR, ERYR	Negative	Positive	erm(B)		This study
Sp_34	S. pneumoniae	Human	2021			Aragón	ERYR, CLINR, TETR	Negative	Negative			This study
Sp_45	S. pneumoniae	Human	2022			Aragón	ERYR, CLINR	Negative	Negative			This study
Sp_63	S. pneumoniae	Human	2022			Aragón	ERYR, CLINR	Negative	Negative			This study
Sp_69	S. pneumoniae	Human	2022			Aragón	ERYR, CLINR	Negative	Negative			This study
Sp_89	S. pneumoniae	Human	2022			Aragón	ERYR, CLINR	Negative	Negative			This study
Sp_91	S. pneumoniae	Human	2022			Aragón	ERYR, CLINR	Negative	Negative			This study
Sp_92	S. pneumoniae	Human	2022			Aragón	ERYR, CLINR	Negative	Positive	erm(B)		This study
Sp_93	S. pneumoniae	Human	2022			Aragón	ERYR	Negative	Negative			This study
Sp_95	S. pneumoniae	Human	2022			Aragón	ERYR, CLINR	Negative	Negative			This study
SpS1	S. pneumoniae	Human	2021			Aragón	PENR	Non-tested	Non-tested			This study
Sp_96	S. pneumoniae	Human	2021			Aragón	PENR	Non-tested	Non-tested			This study
Sp_97	S. pneumoniae	Human	2021			Aragón	PENR, ERYR, CLINR	Non-tested	Non-tested			This study
Sp_98	S. pneumoniae	Human	2021			Aragón	sensitive to all tested atb	Non-tested	Non-tested			This study
Sp_99	S. pneumoniae	Human	2021			Aragón	sensitive to all tested atb	Non-tested	Non-tested			This study
Sp_100	S. pneumoniae	Human	2021			Aragón	sensitive to all tested atb	Non-tested	Non-tested			This study
Sp_101	S. pneumoniae	Human	2021			Aragón	sensitive to all tested atb	Non-tested	Non-tested			This study
Sp_102	S. pneumoniae	Human	2021			Aragón	ERYR, CLINR	Non-tested	Non-tested			This study
Sp_103	S. pneumoniae	Human	2021			Aragón	PENR, ERYR	Non-tested	Non-tested			This study
Sp_104	S. pneumoniae	Human	2021			Aragón	sensitive to all tested atb	Non-tested	Non-tested			This study
Sp_105	S. pneumoniae	Human	2021			Aragón	sensitive to all tested atb	Non-tested	Non-tested			This study
Sp_106	S. pneumoniae	Human	2021			Aragón	sensitive to all tested atb	Non-tested	Non-tested			This study
Sp_107	S. pneumoniae	Human	2021			Aragón	PENR, ERYR, CLINR	Non-tested	Non-tested			This study
Sp_108	S. pneumoniae	Human	2021			Aragón	sensitive to all tested atb	Non-tested	Non-tested			This study
Sp_109	S. pneumoniae	Human	2021			Aragón	ERYR, CLINR	Non-tested	Non-tested			This study
Sp_110	S. pneumoniae	Human	2021			Aragón	ERYR, CLINR	Non-tested	Non-tested			This study
Sp_111	S. pneumoniae	Human	2021			Aragón	ERYR, CLINR	Non-tested	Non-tested			This study
Sp_112	S. pneumoniae	Human	2021			Aragón	sensitive to all tested atb	Non-tested	Non-tested			This study
Sp_113	S. pneumoniae	Human	2021			Aragón	ERYR	Non-tested	Non-tested			This study
Sp_114	S. pneumoniae	Human	2021			Aragón	ERYR, CLINR	Non-tested	Non-tested			This study
Sp_115	S. pneumoniae	Human	2021			Aragón	ERYR, CLINR	Non-tested	Non-tested			This study
Sp_116	S. pneumoniae	Human	2021			Aragón	sensitive to all tested atb	Non-tested	Non-tested			This study
Sp_117	S. pneumoniae	Human	2021			Aragón	sensitive to all tested atb	Non-tested	Non-tested			This study
Sp_118	S. pneumoniae	Human	2021			Aragón	sensitive to all tested atb	Non-tested	Non-tested			This study
Sp_119	S. pneumoniae	Human	2021			Aragón	sensitive to all tested atb	Non-tested	Non-tested			This study
Sp_120	S. pneumoniae	Human	2021			Aragón	sensitive to all tested atb	Non-tested	Non-tested			This study
Sp_121	S. pneumoniae	Human	2021			Aragón	PENR, ERYR	Non-tested	Non-tested			This study
Sp_122	S. pneumoniae	Human	2021			Aragón	sensitive to all tested atb	Non-tested	Non-tested			This study
Sp_123	S. pneumoniae	Human	2021			Aragón	sensitive to all tested atb	Non-tested	Non-tested			This study
Sp_124	S. pneumoniae	Human	2021			Aragón	sensitive to all tested atb	Non-tested	Non-tested			This study
Sp_125	S. pneumoniae	Human	2021			Aragón	ERYR, CLINR	Non-tested	Non-tested			This study
Sp_126	S. pneumoniae	Human	2021			Aragón	sensitive to all tested atb	Non-tested	Non-tested			This study
Sp_127	S. pneumoniae	Human	2021			Aragón	sensitive to all tested atb	Non-tested	Non-tested			This study
Sp_128	S. pneumoniae	Human	2021			Aragón	PENR	Non-tested	Non-tested			This study
Sp_129	S. pneumoniae	Human	2021			Aragón	sensitive to all tested atb	Non-tested	Non-tested			This study
Sp_130	S. pneumoniae	Human	2021			Aragón	sensitive to all tested atb	Non-tested	Non-tested			This study
Sp_131	S. pneumoniae	Human	2021			Aragón	sensitive to all tested atb	Non-tested	Non-tested			This study
Sp_132	S. pneumoniae	Human	2021			Aragón	sensitive to all tested atb	Non-tested	Non-tested			This study
Sp_133	S. pneumoniae	Human	2021			Aragón	sensitive to all tested atb	Non-tested	Non-tested			This study
Sp_134	S. pneumoniae	Human	2021			Aragón	sensitive to all tested atb	Non-tested	Non-tested			This study
Sp_135	S. pneumoniae	Human	2021			Aragón	sensitive to all tested atb	Non-tested	Non-tested			This study
Sp_136	S. pneumoniae	Human	2021			Aragón	sensitive to all tested atb	Non-tested	Non-tested			This study
Sp_137	S. pneumoniae	Human	2021			Aragón	sensitive to all tested atb	Non-tested	Non-tested			This study
Sp_138	S. pneumoniae	Human	2021			Aragón	sensitive to all tested atb	Non-tested	Non-tested			This study
Sp_139	S. pneumoniae	Human	2021			Aragón	sensitive to all tested atb	Non-tested	Non-tested			This study
Sp_140	S. pneumoniae	Human	2021			Aragón	sensitive to all tested atb	Non-tested	Non-tested			This study
Sp_141	S. pneumoniae	Human	2021			Aragón	sensitive to all tested atb	Non-tested	Non-tested			This study
Sp_142	S. pneumoniae	Human	2021			Aragón	ERYR, CLINR	Non-tested	Non-tested			This study
Sp_143	S. pneumoniae	Human	2021			Aragón	PENR	Non-tested	Non-tested			This study
Sp_144	S. pneumoniae	Human	2021			Aragón	sensitive to all tested atb	Non-tested	Non-tested			This study
Sp_145	S. pneumoniae	Human	2021			Aragón	sensitive to all tested atb	Non-tested	Non-tested			This study
Sp_146	S. pneumoniae	Human	2021			Aragón	sensitive to all tested atb	Non-tested	Non-tested			This study
Sp_147	S. pneumoniae	Human	2021			Aragón	sensitive to all tested atb	Non-tested	Non-tested			This study
Sp_148	S. pneumoniae	Human	2021			Aragón	sensitive to all tested atb	Non-tested	Non-tested			This study
Sp_149	S. pneumoniae	Human	2021			Aragón	sensitive to all tested atb	Non-tested	Non-tested			This study
Sp_150	S. pneumoniae	Human	2021			Aragón	sensitive to all tested atb	Non-tested	Non-tested			This study
Sp_151	S. pneumoniae	Human	2021			Aragón	sensitive to all tested atb	Non-tested	Non-tested			This study
Sp_152	S. pneumoniae	Human	2021			Aragón	sensitive to all tested atb	Non-tested	Non-tested			This study
Sp_153	S. pneumoniae	Human	2021			Aragón	ERYR	Non-tested	Non-tested			This study
Sp_154	S. pneumoniae	Human	2021			Aragón	sensitive to all tested atb	Non-tested	Non-tested			This study
Sp_155	S. pneumoniae	Human	2021			Aragón	sensitive to all tested atb	Non-tested	Non-tested			This study
Sp_156	S. pneumoniae	Human	2021			Aragón	sensitive to all tested atb	Non-tested	Non-tested			This study
Sp_157	S. pneumoniae	Human	2021			Aragón	sensitive to all tested atb	Non-tested	Non-tested			This study
Sp_158	S. pneumoniae	Human	2021			Aragón	sensitive to all tested atb	Non-tested	Non-tested			This study
Sp_159	S. pneumoniae	Human	2021			Aragón	sensitive to all tested atb	Non-tested	Non-tested			This study
Sp_160	S. pneumoniae	Human	2021			Aragón	PENR, ERYR	Non-tested	Non-tested			This study
Sp_161	S. pneumoniae	Human	2021			Aragón	sensitive to all tested atb	Non-tested	Non-tested			This study
Sp_162	S. pneumoniae	Human	2021			Aragón	PENR	Non-tested	Non-tested			This study
Sp_163	S. pneumoniae	Human	2021			Aragón	PENR	Non-tested	Non-tested			This study
Sp_164	S. pneumoniae	Human	2021			Aragón	PENR, ERYR, CLINR	Non-tested	Non-tested			This study
Sp_165	S. pneumoniae	Human	2021			Aragón	sensitive to all tested atb	Non-tested	Non-tested			This study
Sp_166	S. pneumoniae	Human	2021			Aragón	sensitive to all tested atb	Non-tested	Non-tested			This study
Sp_167	S. pneumoniae	Human	2021			Aragón	ERYR, CLINR	Non-tested	Non-tested			This study
Sp_168	S. pneumoniae	Human	2021			Aragón	sensitive to all tested atb	Non-tested	Non-tested			This study
Sp_169	S. pneumoniae	Human	2021			Aragón	sensitive to all tested atb	Non-tested	Non-tested			This study
Sp_170	S. pneumoniae	Human	2021			Aragón	sensitive to all tested atb	Non-tested	Non-tested			This study
Sp_171	S. pneumoniae	Human	2021			Aragón	sensitive to all tested atb	Non-tested	Non-tested			This study
Sp_172	S. pneumoniae	Human	2021			Aragón	sensitive to all tested atb	Non-tested	Non-tested			This study
Sp_173	S. pneumoniae	Human	2021			Aragón	sensitive to all tested atb	Non-tested	Non-tested			This study
Sp_174	S. pneumoniae	Human	2021			Aragón	sensitive to all tested atb	Non-tested	Non-tested			This study
Sp_175	S. pneumoniae	Human	2021			Aragón	ERYR, CLINR, TETR	Non-tested	Non-tested			This study
Sp_176	S. pneumoniae	Human	2021			Aragón	ERYR, CLINR	Non-tested	Non-tested			This study
Sp_177	S. pneumoniae	Human	2021			Aragón	ERYR, CLINR	Non-tested	Non-tested			This study
Sp_178	S. pneumoniae	Human	2021			Aragón	sensitive to all tested atb	Non-tested	Non-tested			This study
Sp_179	S. pneumoniae	Human	2021			Aragón	ERYR	Non-tested	Non-tested			This study
Sp_180	S. pneumoniae	Human	2021			Aragón	PENR, ERYR, CLINR	Non-tested	Non-tested			This study
Sp_181	S. pneumoniae	Human	2021			Aragón	sensitive to all tested atb	Non-tested	Non-tested			This study
Sp_182	S. pneumoniae	Human	2021			Aragón	ERYR	Non-tested	Non-tested			This study
Sp_183	S. pneumoniae	Human	2021			Aragón	sensitive to all tested atb	Non-tested	Non-tested			This study
Sp_184	S. pneumoniae	Human	2021			Aragón	sensitive to all tested atb	Non-tested	Non-tested			This study
Sp_185	S. pneumoniae	Human	2021			Aragón	ERYR, CLINR	Non-tested	Non-tested			This study
Sp_186	S. pneumoniae	Human	2021			Aragón	sensitive to all tested atb	Non-tested	Non-tested			This study
Sp_187	S. pneumoniae	Human	2021			Aragón	ERYR, CLINR, TETR	Non-tested	Non-tested			This study
Sp_188	S. pneumoniae	Human	2021			Aragón	sensitive to all tested atb	Non-tested	Non-tested			This study
Sp_189	S. pneumoniae	Human	2021			Aragón	sensitive to all tested atb	Non-tested	Non-tested			This study
Sp_190	S. pneumoniae	Human	2021			Aragón	PENR	Non-tested	Non-tested			This study
Sp_191	S. pneumoniae	Human	2021			Aragón	ERYR	Non-tested	Non-tested			This study
Sp_192	S. pneumoniae	Human	2021			Aragón	sensitive to all tested atb	Non-tested	Non-tested			This study
Sp_193	S. pneumoniae	Human	2021			Aragón	sensitive to all tested atb	Non-tested	Non-tested			This study
Sp_194	S. pneumoniae	Human	2021			Aragón	PENR, ERYR	Non-tested	Non-tested			This study
Sp_195	S. pneumoniae	Human	2021			Aragón	sensitive to all tested atb	Non-tested	Non-tested			This study
Sp_196	S. pneumoniae	Human	2019			Aragón	sensitive to all tested atb	Non-tested	Non-tested			This study
Sp_197	S. pneumoniae	Human	2019			Aragón	PENR	Non-tested	Non-tested			This study
Sp_198	S. pneumoniae	Human	2019			Aragón	sensitive to all tested atb	Non-tested	Non-tested			This study
Sp_199	S. pneumoniae	Human	2019			Aragón	sensitive to all tested atb	Non-tested	Non-tested			This study
Sp_200	S. pneumoniae	Human	2019			Aragón	sensitive to all tested atb	Non-tested	Non-tested			This study
Sp_201	S. pneumoniae	Human	2019			Aragón	sensitive to all tested atb	Non-tested	Non-tested			This study
Sp_202	S. pneumoniae	Human	2019			Aragón	ERYR, CLINR	Non-tested	Non-tested			This study
Sp_203	S. pneumoniae	Human	2019			Aragón	sensitive to all tested atb	Non-tested	Non-tested			This study
Sp_204	S. pneumoniae	Human	2019			Aragón	sensitive to all tested atb	Non-tested	Non-tested			This study
Sp_205	S. pneumoniae	Human	2019			Aragón	ERYR, CLINR	Non-tested	Non-tested			This study
Sp_206	S. pneumoniae	Human	2019			Aragón	PENR	Non-tested	Non-tested			This study
Sp_207	S. pneumoniae	Human	2019			Aragón	sensitive to all tested atb	Non-tested	Non-tested			This study
Sp_208	S. pneumoniae	Human	2019			Aragón	sensitive to all tested atb	Non-tested	Non-tested			This study
Sp_209	S. pneumoniae	Human	2019			Aragón	sensitive to all tested atb	Non-tested	Non-tested			This study
Sp_210	S. pneumoniae	Human	2019			Aragón	sensitive to all tested atb	Non-tested	Non-tested			This study
Sp_211	S. pneumoniae	Human	2019			Aragón	PENR	Non-tested	Non-tested			This study
Sp_212	S. pneumoniae	Human	2019			Aragón	sensitive to all tested atb	Non-tested	Non-tested			This study
Sp_213	S. pneumoniae	Human	2019			Aragón	sensitive to all tested atb	Non-tested	Non-tested			This study
Sp_214	S. pneumoniae	Human	2019			Aragón	sensitive to all tested atb	Non-tested	Non-tested			This study
Sp_215	S. pneumoniae	Human	2019			Aragón	sensitive to all tested atb	Non-tested	Non-tested			This study
Sp_216	S. pneumoniae	Human	2019			Aragón	sensitive to all tested atb	Non-tested	Non-tested			This study
Sp_217	S. pneumoniae	Human	2019			Aragón	sensitive to all tested atb	Non-tested	Non-tested			This study
Sp_218	S. pneumoniae	Human	2019			Aragón	sensitive to all tested atb	Non-tested	Non-tested			This study
Sp_219	S. pneumoniae	Human	2019			Aragón	sensitive to all tested atb	Non-tested	Non-tested			This study
Sp_220	S. pneumoniae	Human	2019			Aragón	PENR, ERYR	Non-tested	Non-tested			This study
Sp_221	S. pneumoniae	Human	2019			Aragón	ERYR, CLINR	Non-tested	Non-tested			This study
Sp_222	S. pneumoniae	Human	2019			Aragón	ERYR, CLINR	Non-tested	Non-tested			This study
Sp_223	S. pneumoniae	Human	2019			Aragón	sensitive to all tested atb	Non-tested	Non-tested			This study
Sp_224	S. pneumoniae	Human	2019			Aragón	sensitive to all tested atb	Non-tested	Non-tested			This study
Sp_225	S. pneumoniae	Human	2019			Aragón	sensitive to all tested atb	Non-tested	Non-tested			This study
Sp_226	S. pneumoniae	Human	2019			Aragón	sensitive to all tested atb	Non-tested	Non-tested			This study
Sp_227	S. pneumoniae	Human	2019			Aragón	ERYR, CLINR, TETR	Non-tested	Non-tested			This study
Sp_228	S. pneumoniae	Human	2019			Aragón	ERYR, CLINR	Non-tested	Non-tested			This study
Sp_229	S. pneumoniae	Human	2019			Aragón	sensitive to all tested atb	Non-tested	Non-tested			This study
Sp_230	S. pneumoniae	Human	2019			Aragón	ERYR, CLINR	Non-tested	Non-tested			This study
Sp_231	S. pneumoniae	Human	2019			Aragón	sensitive to all tested atb	Non-tested	Non-tested			This study
Sp_232	S. pneumoniae	Human	2019			Aragón	ERYR, CLINR	Non-tested	Non-tested			This study
Sp_233	S. pneumoniae	Human	2019			Aragón	sensitive to all tested atb	Non-tested	Non-tested			This study
Sp_234	S. pneumoniae	Human	2019			Aragón	sensitive to all tested atb	Non-tested	Non-tested			This study
Sp_235	S. pneumoniae	Human	2019			Aragón	sensitive to all tested atb	Non-tested	Non-tested			This study
Sp_236	S. pneumoniae	Human	2019			Aragón	sensitive to all tested atb	Non-tested	Non-tested			This study
Sp_237	S. pneumoniae	Human	2019			Aragón	sensitive to all tested atb	Non-tested	Non-tested			This study
Sp_238	S. pneumoniae	Human	2019			Aragón	ERYR	Non-tested	Non-tested			This study
Sp_239	S. pneumoniae	Human	2019			Aragón	PENR	Non-tested	Non-tested			This study
Sp_240	S. pneumoniae	Human	2019			Aragón	ERYR, CLINR, TETR	Non-tested	Non-tested			This study
Sp_241	S. pneumoniae	Human	2019			Aragón	sensitive to all tested atb	Non-tested	Non-tested			This study
Sp_242	S. pneumoniae	Human	2019			Aragón	sensitive to all tested atb	Non-tested	Non-tested			This study
Sp_243	S. pneumoniae	Human	2019			Aragón	sensitive to all tested atb	Non-tested	Non-tested			This study
Sp_244	S. pneumoniae	Human	2019			Aragón	sensitive to all tested atb	Non-tested	Non-tested			This study
Sp_245	S. pneumoniae	Human	2019			Aragón	sensitive to all tested atb	Non-tested	Non-tested			This study
Sp_246	S. pneumoniae	Human	2019			Aragón	PENR, ERYR, CLINR	Non-tested	Non-tested			This study
Sp_247	S. pneumoniae	Human	2019			Aragón	sensitive to all tested atb	Non-tested	Non-tested			This study
Sp_248	S. pneumoniae	Human	2019			Aragón	ERYR	Non-tested	Non-tested			This study
Sp_249	S. pneumoniae	Human	2019			Aragón	sensitive to all tested atb	Non-tested	Non-tested			This study
Sp_250	S. pneumoniae	Human	2019			Aragón	sensitive to all tested atb	Non-tested	Non-tested			This study
Sp_251	S. pneumoniae	Human	2019			Aragón	ERYR, CLINR	Non-tested	Non-tested			This study
Sp_252	S. pneumoniae	Human	2019			Aragón	sensitive to all tested atb	Non-tested	Non-tested			This study
Sp_253	S. pneumoniae	Human	2019			Aragón	ERYR	Non-tested	Non-tested			This study
Sp_254	S. pneumoniae	Human	2019			Aragón	sensitive to all tested atb	Non-tested	Non-tested			This study
Sp_255	S. pneumoniae	Human	2019			Aragón	ERYR, CLINR	Non-tested	Non-tested			This study
Sp_256	S. pneumoniae	Human	2019			Aragón	sensitive to all tested atb	Non-tested	Non-tested			This study
Sp_257	S. pneumoniae	Human	2019			Aragón	ERYR	Non-tested	Non-tested			This study
Sp_258	S. pneumoniae	Human	2019			Aragón	sensitive to all tested atb	Non-tested	Non-tested			This study
Sp_259	S. pneumoniae	Human	2019			Aragón	ERYR	Non-tested	Non-tested			This study
Sp_260	S. pneumoniae	Human	2019			Aragón	sensitive to all tested atb	Non-tested	Non-tested			This study
Sp_261	S. pneumoniae	Human	2019			Aragón	sensitive to all tested atb	Non-tested	Non-tested			This study
Sp_262	S. pneumoniae	Human	2019			Aragón	sensitive to all tested atb	Non-tested	Non-tested			This study
Sp_263	S. pneumoniae	Human	2019			Aragón	sensitive to all tested atb	Non-tested	Non-tested			This study
Sp_264	S. pneumoniae	Human	2019			Aragón	PENR, ERYR	Non-tested	Non-tested			This study
Sp_265	S. pneumoniae	Human	2019			Aragón	sensitive to all tested atb	Non-tested	Non-tested			This study
Sp_266	S. pneumoniae	Human	2019			Aragón	sensitive to all tested atb	Non-tested	Non-tested			This study
Sp_267	S. pneumoniae	Human	2019			Aragón	sensitive to all tested atb	Non-tested	Non-tested			This study
Sp_268	S. pneumoniae	Human	2019			Aragón	ERYR, CLINR	Non-tested	Non-tested			This study
Sp_269	S. pneumoniae	Human	2019			Aragón	sensitive to all tested atb	Non-tested	Non-tested			This study
Sp_270	S. pneumoniae	Human	2019			Aragón	sensitive to all tested atb	Non-tested	Non-tested			This study
Sp_271	S. pneumoniae	Human	2019			Aragón	sensitive to all tested atb	Non-tested	Non-tested			This study
Sp_272	S. pneumoniae	Human	2019			Aragón	sensitive to all tested atb	Non-tested	Non-tested			This study
Sp_273	S. pneumoniae	Human	2019			Aragón	sensitive to all tested atb	Non-tested	Non-tested			This study
Sp_274	S. pneumoniae	Human	2019			Aragón	sensitive to all tested atb	Non-tested	Non-tested			This study
Sp_275	S. pneumoniae	Human	2019			Aragón	sensitive to all tested atb	Non-tested	Non-tested			This study
Sp_276	S. pneumoniae	Human	2019			Aragón	ERYR, CLINR	Non-tested	Non-tested			This study
Sp_277	S. pneumoniae	Human	2019			Aragón	PENR	Non-tested	Non-tested			This study
Sp_278	S. pneumoniae	Human	2019			Aragón	sensitive to all tested atb	Non-tested	Non-tested			This study
Sp_279	S. pneumoniae	Human	2019			Aragón	sensitive to all tested atb	Non-tested	Non-tested			This study
Sp_280	S. pneumoniae	Human	2019			Aragón	sensitive to all tested atb	Non-tested	Non-tested			This study
Sp_281	S. pneumoniae	Human	2019			Aragón	sensitive to all tested atb	Non-tested	Non-tested			This study
Sp_282	S. pneumoniae	Human	2019			Aragón	sensitive to all tested atb	Non-tested	Non-tested			This study
Sp_283	S. pneumoniae	Human	2019			Aragón	ERYR, CLINR	Non-tested	Non-tested			This study
Sp_284	S. pneumoniae	Human	2019			Aragón	sensitive to all tested atb	Non-tested	Non-tested			This study
Sp_285	S. pneumoniae	Human	2019			Aragón	sensitive to all tested atb	Non-tested	Non-tested			This study
Sp_286	S. pneumoniae	Human	2019			Aragón	sensitive to all tested atb	Non-tested	Non-tested			This study
Sp_287	S. pneumoniae	Human	2019			Aragón	PENR, ERYR, CLINR	Non-tested	Non-tested			This study
Sp_288	S. pneumoniae	Human	2019			Aragón	PENR	Non-tested	Non-tested			This study
Sp_289	S. pneumoniae	Human	2019			Aragón	sensitive to all tested atb	Non-tested	Non-tested			This study
Sp_290	S. pneumoniae	Human	2019			Aragón	sensitive to all tested atb	Non-tested	Non-tested			This study
Sp_291	S. pneumoniae	Human	2019			Aragón	ERYR	Non-tested	Non-tested			This study
Sp_292	S. pneumoniae	Human	2019			Aragón	sensitive to all tested atb	Non-tested	Non-tested			This study
Sp_293	S. pneumoniae	Human	2019			Aragón	sensitive to all tested atb	Non-tested	Non-tested			This study
Sp_294	S. pneumoniae	Human	2019			Aragón	sensitive to all tested atb	Non-tested	Non-tested			This study
Sp_295	S. pneumoniae	Human	2019			Aragón	sensitive to all tested atb	Non-tested	Non-tested			This study
Sp_296	S. pneumoniae	Human	2019			Aragón	sensitive to all tested atb	Non-tested	Non-tested			This study
Sp_297	S. pneumoniae	Human	2019			Aragón	sensitive to all tested atb	Non-tested	Non-tested			This study
Sp_298	S. pneumoniae	Human	2019			Aragón	ERYR, CLINR, TETR	Non-tested	Non-tested			This study
Sp_299	S. pneumoniae	Human	2019			Aragón	sensitive to all tested atb	Non-tested	Non-tested			This study
Sp_300	S. pneumoniae	Human	2019			Aragón	sensitive to all tested atb	Non-tested	Non-tested			This study
Sp_301	S. pneumoniae	Human	2019			Aragón	sensitive to all tested atb	Non-tested	Non-tested			This study
Sp_302	S. pneumoniae	Human	2019			Aragón	PENR	Non-tested	Non-tested			This study
Sp_303	S. pneumoniae	Human	2019			Aragón	PENR, ERYR, CLINR	Non-tested	Non-tested			This study
Sp_304	S. pneumoniae	Human	2019			Aragón	sensitive to all tested atb	Non-tested	Non-tested			This study
Sp_305	S. pneumoniae	Human	2019			Aragón	TETR	Non-tested	Non-tested			This study
Sp_306	S. pneumoniae	Human	2019			Aragón	sensitive to all tested atb	Non-tested	Non-tested			This study
Sp_307	S. pneumoniae	Human	2019			Aragón	sensitive to all tested atb	Non-tested	Non-tested			This study
Sp_308	S. pneumoniae	Human	2019			Aragón	sensitive to all tested atb	Non-tested	Non-tested			This study
Sp_309	S. pneumoniae	Human	2019			Aragón	sensitive to all tested atb	Non-tested	Non-tested			This study
Sp_310	S. pneumoniae	Human	2019			Aragón	ERYR, CLINR	Non-tested	Non-tested			This study
Sp_311	S. pneumoniae	Human	2019			Aragón	sensitive to all tested atb	Non-tested	Non-tested			This study
Sp_312	S. pneumoniae	Human	2019			Aragón	sensitive to all tested atb	Non-tested	Non-tested			This study
Sp_313	S. pneumoniae	Human	2019			Aragón	ERYR, CLINR, TETR	Non-tested	Non-tested			This study
Sp_314	S. pneumoniae	Human	2019			Aragón	sensitive to all tested atb	Non-tested	Non-tested			This study
Sp_315	S. pneumoniae	Human	2019			Aragón	sensitive to all tested atb	Non-tested	Non-tested			This study
Sp_316	S. pneumoniae	Human	2019			Aragón	sensitive to all tested atb	Non-tested	Non-tested			This study
Sp_317	S. pneumoniae	Human	2019			Aragón	sensitive to all tested atb	Non-tested	Non-tested			This study
Sp_318	S. pneumoniae	Human	2019			Aragón	sensitive to all tested atb	Non-tested	Non-tested			This study
Sp_319	S. pneumoniae	Human	2019			Aragón	sensitive to all tested atb	Non-tested	Non-tested			This study
Sp_320	S. pneumoniae	Human	2019			Aragón	sensitive to all tested atb	Non-tested	Non-tested			This study
Sp_321	S. pneumoniae	Human	2019			Aragón	sensitive to all tested atb	Non-tested	Non-tested			This study
Sp_322	S. pneumoniae	Human	2019			Aragón	ERYR, CLINR	Non-tested	Non-tested			This study
Sp_323	S. pneumoniae	Human	2019			Aragón	sensitive to all tested atb	Non-tested	Non-tested			This study
Sp_324	S. pneumoniae	Human	2019			Aragón	sensitive to all tested atb	Non-tested	Non-tested			This study
Sp_325	S. pneumoniae	Human	2019			Aragón	sensitive to all tested atb	Non-tested	Non-tested			This study
Sp_326	S. pneumoniae	Human	2019			Aragón	sensitive to all tested atb	Non-tested	Non-tested			This study
Sp_327	S. pneumoniae	Human	2019			Aragón	sensitive to all tested atb	Non-tested	Non-tested			This study
Sp_328	S. pneumoniae	Human	2019			Aragón	sensitive to all tested atb	Non-tested	Non-tested			This study
Sp_329	S. pneumoniae	Human	2019			Aragón	ERYR, CLINR	Non-tested	Non-tested			This study
Sp_330	S. pneumoniae	Human	2019			Aragón	sensitive to all tested atb	Non-tested	Non-tested			This study
Sp_331	S. pneumoniae	Human	2019			Aragón	PENR, ERYR, CLINR, TETR	Non-tested	Non-tested			This study
Sp_332	S. pneumoniae	Human	2019			Aragón	ERYR, CLINR	Non-tested	Non-tested			This study
Sp_333	S. pneumoniae	Human	2019			Aragón	PENR	Non-tested	Non-tested			This study
Sp_334	S. pneumoniae	Human	2019			Aragón	PENR	Non-tested	Non-tested			This study
Sp_335	S. pneumoniae	Human	2019			Aragón	PENR	Non-tested	Non-tested			This study
Sp_336	S. pneumoniae	Human	2019			Aragón	ERYR, CLINR	Non-tested	Non-tested			This study
Sp_337	S. pneumoniae	Human	2019			Aragón	ERYR, CLINR	Non-tested	Non-tested			This study
Sp_338	S. pneumoniae	Human	2019			Aragón	sensitive to all tested atb	Non-tested	Non-tested			This study
Sp_339	S. pneumoniae	Human	2019			Aragón	ERYR	Non-tested	Non-tested			This study
Sp_340	S. pneumoniae	Human	2019			Aragón	sensitive to all tested atb	Non-tested	Non-tested			This study
Sp_341	S. pneumoniae	Human	2019			Aragón	sensitive to all tested atb	Non-tested	Non-tested			This study
Sp_342	S. pneumoniae	Human	2019			Aragón	ERYR	Non-tested	Non-tested			This study
Sp_343	S. pneumoniae	Human	2019			Aragón	sensitive to all tested atb	Non-tested	Non-tested			This study
Sp_344	S. pneumoniae	Human	2019			Aragón	sensitive to all tested atb	Non-tested	Non-tested			This study
Sp_345	S. pneumoniae	Human	2019			Aragón	PENR, ERYR, CLINR	Non-tested	Non-tested			This study
Sp_346	S. pneumoniae	Human	2019			Aragón	PENR	Non-tested	Non-tested			This study
Sp_347	S. pneumoniae	Human	2019			Aragón	sensitive to all tested atb	Non-tested	Non-tested			This study
Sp_348	S. pneumoniae	Human	2019			Aragón	PENR, ERYR, CLINR	Non-tested	Non-tested			This study
Sp_349	S. pneumoniae	Human	2019			Aragón	PENR	Non-tested	Non-tested			This study
Sp_350	S. pneumoniae	Human	2019			Aragón	sensitive to all tested atb	Non-tested	Non-tested			This study
Sp_351	S. pneumoniae	Human	2019			Aragón	sensitive to all tested atb	Non-tested	Non-tested			This study
Sp_352	S. pneumoniae	Human	2019			Aragón	PENR, ERYR, CLINR	Non-tested	Non-tested			This study
Sp_353	S. pneumoniae	Human	2019			Aragón	sensitive to all tested atb	Non-tested	Non-tested			This study
Sp_354	S. pneumoniae	Human	2019			Aragón	sensitive to all tested atb	Non-tested	Non-tested			This study
Sp_355	S. pneumoniae	Human	2019			Aragón	sensitive to all tested atb	Non-tested	Non-tested			This study
Sp_356	S. pneumoniae	Human	2019			Aragón	sensitive to all tested atb	Non-tested	Non-tested			This study
Sp_357	S. pneumoniae	Human	2019			Aragón	sensitive to all tested atb	Non-tested	Non-tested			This study
Sp_358	S. pneumoniae	Human	2019			Aragón	ERYR, CLINR	Non-tested	Non-tested			This study
Sp_359	S. pneumoniae	Human	2019			Aragón	sensitive to all tested atb	Non-tested	Non-tested			This study
Sp_360	S. pneumoniae	Human	2019			Aragón	sensitive to all tested atb	Non-tested	Non-tested			This study
Sp_361	S. pneumoniae	Human	2019			Aragón	ERYR, CLINR, TETR	Non-tested	Non-tested			This study
Sp_362	S. pneumoniae	Human	2019			Aragón	PENR	Non-tested	Non-tested			This study
Sp_363	S. pneumoniae	Human	2019			Aragón	sensitive to all tested atb	Non-tested	Non-tested			This study
Sp_364	S. pneumoniae	Human	2019			Aragón	TETR	Non-tested	Non-tested			This study
Sp_365	S. pneumoniae	Human	2019			Aragón	ERYR, CLINR	Non-tested	Non-tested			This study
Sp_366	S. pneumoniae	Human	2019			Aragón	ERYR, CLINR, TETR	Non-tested	Non-tested			This study
Sp_367	S. pneumoniae	Human	2019			Aragón	sensitive to all tested atb	Non-tested	Non-tested			This study
Sp_368	S. pneumoniae	Human	2019			Aragón	PENR, ERYR, CLINR	Non-tested	Non-tested			This study
Sp_369	S. pneumoniae	Human	2019			Aragón	sensitive to all tested atb	Non-tested	Non-tested			This study
Sp_370	S. pneumoniae	Human	2019			Aragón	sensitive to all tested atb	Non-tested	Non-tested			This study
Sp_371	S. pneumoniae	Human	2019			Aragón	sensitive to all tested atb	Non-tested	Non-tested			This study
Sp_372	S. pneumoniae	Human	2019			Aragón	sensitive to all tested atb	Non-tested	Non-tested			This study
Sp_373	S. pneumoniae	Human	2019			Aragón	sensitive to all tested atb	Non-tested	Non-tested			This study
Sp_374	S. pneumoniae	Human	2019			Aragón	sensitive to all tested atb	Non-tested	Non-tested			This study
Sp_375	S. pneumoniae	Human	2019			Aragón	sensitive to all tested atb	Non-tested	Non-tested			This study
Sp_376	S. pneumoniae	Human	2019			Aragón	PENR	Non-tested	Non-tested			This study
Sp_377	S. pneumoniae	Human	2019			Aragón	PENR	Non-tested	Non-tested			This study
Sp_378	S. pneumoniae	Human	2019			Aragón	sensitive to all tested atb	Non-tested	Non-tested			This study
Sp_379	S. pneumoniae	Human	2019			Aragón	sensitive to all tested atb	Non-tested	Non-tested			This study
Sp_380	S. pneumoniae	Human	2019			Aragón	sensitive to all tested atb	Non-tested	Non-tested			This study
Sp_381	S. pneumoniae	Human	2019			Aragón	sensitive to all tested atb	Non-tested	Non-tested			This study
Sp_382	S. pneumoniae	Human	2019			Aragón	sensitive to all tested atb	Non-tested	Non-tested			This study
Sp_383	S. pneumoniae	Human	2019			Aragón	sensitive to all tested atb	Non-tested	Non-tested			This study
Sp_384	S. pneumoniae	Human	2019			Aragón	PENR, ERYR, CLINR	Non-tested	Non-tested			This study
Sp_385	S. pneumoniae	Human	2019			Aragón	sensitive to all tested atb	Non-tested	Non-tested			This study
Sp_386	S. pneumoniae	Human	2019			Aragón	PENR	Non-tested	Non-tested			This study
Sp_387	S. pneumoniae	Human	2019			Aragón	ERYR	Non-tested	Non-tested			This study
Sp_388	S. pneumoniae	Human	2019			Aragón	sensitive to all tested atb	Non-tested	Non-tested			This study
Sp_389	S. pneumoniae	Human	2019			Aragón	PENR	Non-tested	Non-tested			This study
Sp_390	S. pneumoniae	Human	2019			Aragón	ERYR, CLINR	Non-tested	Non-tested			This study
Sp_391	S. pneumoniae	Human	2019			Aragón	sensitive to all tested atb	Non-tested	Non-tested			This study
Sp_392	S. pneumoniae	Human	2019			Aragón	ERYR, CLINR, TETR	Non-tested	Non-tested			This study
Sp_393	S. pneumoniae	Human	2019			Aragón	ERYR, CLINR, TETR	Non-tested	Non-tested			This study
Sp_394	S. pneumoniae	Human	2019			Aragón	PENR, ERYR, CLINR	Non-tested	Non-tested			This study
Sp_395	S. pneumoniae	Human	2019			Aragón	ERYR	Non-tested	Non-tested			This study
Sp_396	S. pneumoniae	Human	2019			Aragón	ERYR, CLINR	Non-tested	Non-tested			This study
Sp_397	S. pneumoniae	Human	2019			Aragón	ERYR, CLINR	Non-tested	Non-tested			This study
Sp_398	S. pneumoniae	Human	2019			Aragón	sensitive to all tested atb	Non-tested	Non-tested			This study
Sp_399	S. pneumoniae	Human	2019			Aragón	sensitive to all tested atb	Non-tested	Non-tested			This study
Sp_400	S. pneumoniae	Human	2019			Aragón	sensitive to all tested atb	Non-tested	Non-tested			This study
Sp_401	S. pneumoniae	Human	2019			Aragón	sensitive to all tested atb	Non-tested	Non-tested			This study
Sp_402	S. pneumoniae	Human	2019			Aragón	sensitive to all tested atb	Non-tested	Non-tested			This study
Sp_403	S. pneumoniae	Human	2019			Aragón	sensitive to all tested atb	Non-tested	Non-tested			This study
Sp_404	S. pneumoniae	Human	2019			Aragón	ERYR, CLINR	Non-tested	Non-tested			This study
Sp_405	S. pneumoniae	Human	2019			Aragón	TETR	Non-tested	Non-tested			This study
Sp_406	S. pneumoniae	Human	2019			Aragón	PENR, ERYR, CLINR	Non-tested	Non-tested			This study
Sp_407	S. pneumoniae	Human	2019			Aragón	sensitive to all tested atb	Non-tested	Non-tested			This study
Sp_408	S. pneumoniae	Human	2019			Aragón	sensitive to all tested atb	Non-tested	Non-tested			This study
Sp_409	S. pneumoniae	Human	2019			Aragón	sensitive to all tested atb	Non-tested	Non-tested			This study
Sp_410	S. pneumoniae	Human	2019			Aragón	sensitive to all tested atb	Non-tested	Non-tested			This study
Sp_411	S. pneumoniae	Human	2019			Aragón	sensitive to all tested atb	Non-tested	Non-tested			This study
Sp_412	S. pneumoniae	Human	2019			Aragón	sensitive to all tested atb	Non-tested	Non-tested			This study
Sp_413	S. pneumoniae	Human	2019			Aragón	PENR, ERYR, CLINR	Non-tested	Non-tested			This study
Sp_414	S. pneumoniae	Human	2019			Aragón	ERYR, CLINR	Non-tested	Non-tested			This study
Sp_415	S. pneumoniae	Human	2019			Aragón	sensitive to all tested atb	Non-tested	Non-tested			This study
Sp_416	S. pneumoniae	Human	2019			Aragón	PENR	Non-tested	Non-tested			This study
Sp_417	S. pneumoniae	Human	2019			Aragón	sensitive to all tested atb	Non-tested	Non-tested			This study
Sp_418	S. pneumoniae	Human	2019			Aragón	sensitive to all tested atb	Non-tested	Non-tested			This study
Sp_419	S. pneumoniae	Human	2019			Aragón	sensitive to all tested atb	Non-tested	Non-tested			This study
Sp_420	S. pneumoniae	Human	2019			Aragón	sensitive to all tested atb	Non-tested	Non-tested			This study
Sp_421	S. pneumoniae	Human	2019			Aragón	sensitive to all tested atb	Non-tested	Non-tested			This study
Sp_422	S. pneumoniae	Human	2019			Aragón	sensitive to all tested atb	Non-tested	Non-tested			This study
Sp_423	S. pneumoniae	Human	2019			Aragón	sensitive to all tested atb	Non-tested	Non-tested			This study
Sp_424	S. pneumoniae	Human	2019			Aragón	sensitive to all tested atb	Non-tested	Non-tested			This study
Sp_425	S. pneumoniae	Human	2019			Aragón	ERYR, CLINR	Non-tested	Non-tested			This study
Sp_426	S. pneumoniae	Human	2019			Aragón	sensitive to all tested atb	Non-tested	Non-tested			This study
Sp_427	S. pneumoniae	Human	2019			Aragón	sensitive to all tested atb	Non-tested	Non-tested			This study
Sp_428	S. pneumoniae	Human	2019			Aragón	sensitive to all tested atb	Non-tested	Non-tested			This study
Sp_429	S. pneumoniae	Human	2019			Aragón	sensitive to all tested atb	Non-tested	Non-tested			This study
Sp_430	S. pneumoniae	Human	2019			Aragón	ERYR	Non-tested	Non-tested			This study
Sp_431	S. pneumoniae	Human	2019			Aragón	sensitive to all tested atb	Non-tested	Non-tested			This study
Sp_432	S. pneumoniae	Human	2019			Aragón	sensitive to all tested atb	Non-tested	Non-tested			This study
Sp_433	S. pneumoniae	Human	2019			Aragón	sensitive to all tested atb	Non-tested	Non-tested			This study
Sp_434	S. pneumoniae	Human	2019			Aragón	sensitive to all tested atb	Non-tested	Non-tested			This study
Sp_435	S. pneumoniae	Human	2019			Aragón	PENR	Non-tested	Non-tested			This study
Sp_436	S. pneumoniae	Human	2019			Aragón	PENR	Non-tested	Non-tested			This study
Sp_437	S. pneumoniae	Human	2019			Aragón	sensitive to all tested atb	Non-tested	Non-tested			This study
Sp_438	S. pneumoniae	Human	2019			Aragón	sensitive to all tested atb	Non-tested	Non-tested			This study
Sp_439	S. pneumoniae	Human	2019			Aragón	sensitive to all tested atb	Non-tested	Non-tested			This study
Sp_440	S. pneumoniae	Human	2019			Aragón	sensitive to all tested atb	Non-tested	Non-tested			This study
Sp_441	S. pneumoniae	Human	2019			Aragón	ERYR, CLINR, TETR	Non-tested	Non-tested			This study
Sp_442	S. pneumoniae	Human	2019			Aragón	sensitive to all tested atb	Non-tested	Non-tested			This study
Sp_443	S. pneumoniae	Human	2019			Aragón	sensitive to all tested atb	Non-tested	Non-tested			This study
Sp_444	S. pneumoniae	Human	2019			Aragón	sensitive to all tested atb	Non-tested	Non-tested			This study
Sp_445	S. pneumoniae	Human	2019			Aragón	ERYR, CLINR, TETR	Non-tested	Non-tested			This study
Sp_446	S. pneumoniae	Human	2019			Aragón	sensitive to all tested atb	Non-tested	Non-tested			This study
Sp_447	S. pneumoniae	Human	2019			Aragón	ERYR, CLINR	Non-tested	Non-tested			This study
Sp_448	S. pneumoniae	Human	2019			Aragón	sensitive to all tested atb	Non-tested	Non-tested			This study
Sp_449	S. pneumoniae	Human	2019			Aragón	sensitive to all tested atb	Non-tested	Non-tested			This study
Sp_450	S. pneumoniae	Human	2019			Aragón	sensitive to all tested atb	Non-tested	Non-tested			This study
Sp_451	S. pneumoniae	Human	2019			Aragón	PENR	Non-tested	Non-tested			This study
Sp_452	S. pneumoniae	Human	2019			Aragón	sensitive to all tested atb	Non-tested	Non-tested			This study
Sp_453	S. pneumoniae	Human	2019			Aragón	ERYR	Non-tested	Non-tested			This study
[truncated: 529 more rows]
