# Supplementary material for: Evidence of transfer of antimicrobial resistance genes from the porcine pathogen Streptococcus suis to human clinical isolates of Streptococcus agalactiae in a major pig-producing region of Spain
Source: One Health. 2026 Mar 28;22:101396. doi: 10.1016/j.onehlt.2026.101396 (PMC13089153; doi:10.1016/j.onehlt.2026.101396)
Supplement: Supplementary Table S4 — Mobile Genetic Elements identified in the 34 genomes of S. suis and 11 genomes of S. agalactiae. The family of the Integrative and Conjugative Elements (ICEs) or Integrative and Mobilizable Elements (IMEs) is indicated for each MGE found in every isolate. [file mmc6.xlsx]

## Sheet: Hoja1
Isolate	Specie	ICE_Tn5252	ICE_Tn1549	ICE_Tn916	ICESt3	ICE_TnGBS1	ICE_TnGBS2	IME_PF01076	IME_PF01076_PF02486	IME_PF01719	IME_PF01719-PF00910	IME_PF02407	IME_PF02486	IME_PF13814	IME_PHA00330
Ss_02	S. suis	1						1 dIME					1
Ss_08	S. suis	1	1					1						1	1
Ss_20	S. suis	1						1					1
Ss_27	S. suis	1						1 dIME					1
Ss_31	S. suis	1									1		1
Ss_45	S. suis	1						1			1		1
Ss_46	S. suis	2						1						1	1
Ss_50	S. suis	1 + 2 dICE	1 dICE					1		1			1
Ss_52	S. suis	1						1		1			1
Ss_53	S. suis	1 dICE						1		1			1
Ss_61	S. suis	2						1		1			1
Ss_64	S. suis	1						1 dIME					1
Ss_69	S. suis	1 Partial						1					1
Ss_70	S. suis	1 + 1 dICE + 1 Partial					1	1 dIME					1
Ss_72	S. suis	1						1			1		1
Ss_81	S. suis	1						1 dIME			1		1
Ss_84	S. suis	3						1		1			1
Ss_92	S. suis	2						1 dIME					1
Ss_93	S. suis	1						1					1
Ss_100	S. suis	1	1 dICE					1		1			1
Ss_105	S. suis	1						1					1
Ss_106	S. suis	2	1 Partial					1		1			1
Ss_109	S. suis	2						1					1	1	1
Ss_110	S. suis	1 dICE	1 dICE					1					1		1
Ss_115	S. suis	1					2							1
Ss_121	S. suis	1						1			1		1
Ss_124	S. suis	1						1							1
Ss_134	S. suis	1 dICE											1
Ss_146	S. suis	1	1 dICE					1		1			1
Ss_156	S. suis	1	1 dICE					1		1			1
Ss_160	S. suis	2	1 dICE					1		1			1
Ss_165	S. suis	1						1			1		1
Ss_166	S. suis	1 dICE + 1 Partial			1		1	1		1	1
Ss_167	S. suis	1	1				1	1							1
Sa_26	S. agalactiae	1		1	1			1		2			1
Sa_37	S. agalactiae	1		1	1			1		2			1
Sa_44	S. agalactiae	1		1	1			1		2			1
Sa_48	S. agalactiae	1			1 + 1 dICE			1					1
Sa_56	S. agalactiae	2			1					1					1
Sa_75	S. agalactiae	1						1	1	1 + 1 dIME
Sa_79	S. agalactiae	1			1		2	1 dIME	1			1	3
Sa_82	S. agalactiae	1			1			1 dIME		1					1
Sa_83	S. agalactiae	1			1	1	2	1 dIME	1			1	1
Sa_85	S. agalactiae	2	1		1			1 dIME		1					1
Sa_86	S. agalactiae	1		1	1 + 1 dICE		1	1 dIME					1
